# Supplementary material for: Cerebellum and neurodevelopmental disorders: RORα is a unifying force
Source: Front Cell Neurosci. 2023 Mar 30;17:1108339. doi: 10.3389/fncel.2023.1108339 (PMC10098020; doi:10.3389/fncel.2023.1108339)
Supplement: Supplementary file 1 [file Table_1.XLSX]

## Sheet: SFARI AutDB, 2023
Gene Symbol	Gene Name	Entrez GeneID	Alternate Names	Chromosome Number	Chromosomal Location	UniprotID	OMIM	Molecular Function	Support for Autism	Evidence of Support	Number of gene association studies	Number of positive association studies	Positive Reference	Number of negative association studies	Negative Reference	Primay Reference	Most cited	Most Recent
ABAT	4-aminobutyrate aminotransferase	18	GABAT, NPD009, GABA-AT, GABA transaminase	16	16p13.2	P80404	613163	The encoded protein mediates catabolism of GABA into succinic semialdehyde.	Genetic Association	Genetic association has been found between the ABAT gene and autism in an IMGSAC cohort (Barnby et al., 2005).	7	0		0		15830322	3.09213e+06	16793827
ABCA10	ATP-binding cassette, sub-family A (ABC1), member 10	10349	EST698739	17	17q24.3	Q8WWZ4	612508	The membrane-associated protein encoded by this gene is a member of the superfamily of ATP-binding cassette (ABC) transporters. ABC proteins transport various molecules across extra- and intracellular membranes. The probable transporter encoded by this gene may play a role in macrophage lipid homeostasis.	Rare single gene variant	A recurrent homozygous nonsense variant in the ABCA10 gene (p.Arg1322Ter) was found to segregate with ASD in two out of four multiplex families (Lim et al., 2013).	2	0		0		23352160
ABCA13	ATP binding cassette subfamily A member 13	154664		7	7p12.3	Q86UQ4	607807	In human, the ATP-binding cassette (ABC) family of transmembrane transporters has at least 48 genes and 7 gene subfamilies. This gene is a member of ABC gene subfamily A (ABCA). Genes within the ABCA family typically encode several thousand amino acids. Like other ABC transmembrane transporter proteins, this protein has 12 or more transmembrane alpha-helix domains that likely arrange to form a si…	Rare single gene variant	De novo missense variants in the ABCA13 gene have been identified in ASD probands in whole-exome sequencing studies (Neale et al., 2012; Iossifov et al., 2012; De Rubeis et al., 2014). A heterozygous deletion disrupting the ABCA13 gene was identified in a Japanese macaque that spontaneously displayed autistic traits such as impaired social ability and restricted and repetitive behaviors; no CNVs …	10	0		0		22495311		2.90928e+07
ABCA7	ATP-binding cassette, sub-family A (ABC1), member 7	10347	ABCA-SSN, ABCX	19	19p13.3	Q8IZY2	605414	The protein encoded by this gene is a member of the superfamily of ATP-binding cassette (ABC) transporters. It plays a role in phagocytosis by macrophages of apoptotic cells and may function in apolipoprotein-mediated phospholipid efflux from cells, mediate cholesterol efflux, and regulate cellular ceramide homeostasis during keratinocytes differentiation.	Rare single gene variant	ABCA7 showed the strongest evidence of being associated with autism (OR=8.5 0.75) with all rare variant transmission disequilibrium test (RV-TDT) methods (range of p-values, 1.4E-04 to 2.9E-04) that were used to analyze exome data from 199 autism trios from the Simons Simplex Collection (He et al., 2014).	5	0		0		24360806
ABCE1	ATP binding cassette subfamily E member 1	6059	ABC38, OABP, RLI, RLI1, RNASEL1, RNASELI, RNS4I	4	4q31.21	P61221	601213	The protein encoded by this gene is a co-translational quality control factor involved in the No-Go Decay (NGD) pathway. Together with PELO and HBS1L, this gene is required for 48S complex formation from 80S ribosomes and dissociation of vacant 80S ribosomes, recognizes stalled ribosomes, and promotes dissociation of elongation complexes assembled on non-stop mRNAs; this triggers endonucleolytic …	Rare single gene variant	Three rare and potentially damaging de novo missense variants in the ABCE1 gene have been identified in ASD probands from the Simons Simplex Collection and the SPARK cohort (Satterstrom et al., 2020; Zhou et al., 2022; Trost et al., 2022). Transmission and de novo association (TADA) analysis of whole-exome and whole-genome sequencing data from the Autism Sequencing Consortium, the Simons Simplex …	3	0		0		31981491		36368308
ABL2	ABL proto-oncogene 2, non-receptor tyrosine kinase	27	ABLL, ARG	1	1q25.2	P42684	164690	This gene encodes a member of the Abelson family of nonreceptor tyrosine protein kinases. The protein is highly similar to the c-abl oncogene 1 protein, including the tyrosine kinase, SH2 and SH3 domains, and it plays a role in cytoskeletal rearrangements through its C-terminal F-actin- and microtubule-binding sequences. This gene is expressed in both normal and tumor cells, and is involved in tr…	Functional	Rare de novo variants in the ABL2 gene have been identified in ASD probands, including a de novo missense variant (p.Ala1099Thr) in a proband from the Simons Simplex Collection (Iossifov et al., 2014; Yuen et al., 2017; Turner et al., 2017; Satterstrom et al., 2020), while an maternally-inherited loss-of-function variant in this gene was observed in all four ASD-affected siblings from a multiplex…	10	0		0		25363768		35294868
ACE	angiotensin I converting enzyme	1636	ACE1, CD143, DCP, DCP1, ICH, MVCD3	17	17q23.3	P12821	106180	This gene encodes an enzyme that plays a key role in the renin-angiotensin system and is involved in catalyzing the conversion of angiotensin I into a physiologically active peptide angiotensin II, a potent vasopressor and aldosterone-stimulating peptide that controls blood pressure and fluid-electrolyte balance.	Rare single gene variant	Association between two polymorphisms of the ACE gene thought to regulate the level of enzyme activity (the insertion/deletion polymorphism and rs4343) and autism was observed in a case-control analysis of 120 Iranian ASD cases and 120 age and sex-matched controls of Caucasin origin (Firouzabadi et al., 2016). A de novo predicted damaging missense variant in the ACE gene (p.Tyr818Cys) was observe…	5	0		0		27082637
ACHE	Acetylcholinesterase (Yt blood group)	43	ACEE, ARACHE, N-ACHE, YT	7	7q22.1	P22303	100740	Acetylcholinesterase hydrolyzes the neurotransmitter acetylcholine at neuromuscular junctions and brain cholinergic synapses, and thus terminates signal transmission. Role in neuronal apoptosis.	Rare single gene variant	This gene was identified by TADA (transmission and de novo association) analysis of a combined dataset from the Simons Simplex Collection (SSC) and the Autism Sequencing Consortium (ASC) as a gene strongly enriched for variants likely to affect ASD risk with a false discovery rate (FDR) of <0.1 (Sanders et al., 2015).	7	0		0		26402605		26401017
ACTB	actin beta	60	BRWS1, PS1TP5BP1	7	7p22.1	P60709	102630	This gene encodes one of six different actin proteins. Actins are highly conserved proteins that are involved in cell motility, structure, integrity, and intercellular signaling. The encoded protein is a major constituent of the contractile apparatus and one of the two nonmuscle cytoskeletal actins that are ubiquitously expressed. Mutations in this gene cause Baraitser-Winter syndrome 1, which is…	Syndromic	A de novo missense variant in the ACTB gene has been identified in an ASD proband from the Autism Sequencing Consortium (De Rubeis et al., 2014). Gain-of-function variants in the ACTB gene are associated with Baraitser-Winter syndrome 1 (BRWS; OMIM 243310), and while intellectual disability is frequently observed in individals with this syndrome (29/33 in Verloes et al., 2015), to date the preval…	8	0		0		25363760
ACTL6B	actin like 6B	51412	ACTL6, BAF53B, arpNalpha	7	7q22.1	O94805	612458	The protein encoded by this gene is a member of a family of actin-related proteins (ARPs) which share significant amino acid sequence identity to conventional actins. Both actins and ARPs have an actin fold, which is an ATP-binding cleft, as a common feature. The ARPs are involved in diverse cellular processes, including vesicular transport, spindle orientation, nuclear migration and chromatin re…	Rare single gene variant	Analysis of 135 ASD probands from consanguineous marriages recruited for the Simons Recessive Autism Cohort (SRAC) in Wenderski et al., 2000 identified six families with segregating loss-of-function variants in ACTL6B; when considering all coding genes, ACTL6B showed genome-wide significance for variants in the SRAC. In the same report, Actl6b knockout mice on two genetic backgrounds displayed AS…	13	0		0		31031012		32312822
ACTN4	actinin alpha 4	81	ACTININ-4, FSGS, FSGS1	19	19q13.2	O43707	604638	This gene encoded a F-actin cross-linking protein that is thought to anchor actin to a variety of intracellular structures.	Rare single gene variant	This gene was originally identified as an ASD candidate gene based on its enrichment in an autism-associated protein interaction module; sequencing of post-mortem brain tissue from 25 ASD cases resulted in the identification of significant non-synonymous variants in this gene with an expected false-positive rate at 0.1, confirming the involvement of this module with autism (Li et al., 2014).	6	0		0		25549968		30123108
ACY1	aminoacylase 1	95	ACY-1, ACY1D	3	3p21.2	Q03154	104620	This gene encodes a cytosolic, homodimeric, zinc-binding enzyme that catalyzes the hydrolysis of acylated L-amino acids to L-amino acids and an acyl group, and has been postulated to function in the catabolism and salvage of acylated amino acids. Mutations in this gene cause aminoacylase-1 deficiency (ACY1D) [MIM:609924], a metabolic disorder characterized by central nervous system defects and in…	Syndromic	A homozyous missense variant in the ACY1 gene (c.1057C>T; p.Arg353Cys) was identified in a patient with ACY1 deficiency who was diagnosed with autistic syndrome (Tylki-Szymanska et al., 2010). Autistic features have also been reported in other individuals with ACY1 deficiency (Sommer et al., 2011; Alessandri et al., 2018).	10	0		0		20480396	16465618
ADA	adenosine deaminase	100		20	20q13.12	P00813	608958	The encoded protein catalyzes the hydrolysis of adenosine to inosine.	Genetic Association	Several studies have found a genetic association between the ADA gene and autism. Positive associations have been found in Italian and North American population samples.	8	2	1.11212e+07	0		11354825	4117384	16258000
ADAMTS18	ADAM metallopeptidase with thrombospondin type 1 motif 18	170692	ADAMTS21, KNO2, MMCAT	16	16q23.1	Q8TE60	607512	This gene encodes a member of the ADAMTS (a disintegrin and metalloproteinase with thrombospondin motifs) protein family. ADAMTS family members share several distinct protein modules, including a propeptide region, a metalloproteinase domain, a disintegrin-like domain, and a thrombospondin type 1 (TS) motif. Individual members of this family differ in the number of C-terminal TS motifs, and some …	Rare single gene variant	A homozygous missense variant in the ADAMTS18 gene (c.3235T>C; p.Cys1079Arg) was identified in a 30-year-old male patient with severe early-onset retinal dystrophy and a diagnosis of autism; his parents and unaffected brother were heterozygous for the variant (Peluso et al., 2013). Additional studies in this report determined that human ADAMTS18 containing the p.Cys1079Arg misssense variant faile…	7	0		0		23356391
ADARB1	Adenosine deaminase, RNA-specific, B1	104	ADAR2, DRABA2, DRADA2, RED1	21	21q22.3	P78563	601218	Editing of the messenger RNAs for glutamate receptor (GluR) subunits by site-selective adenosine deamination. Edits both the GluR-B Q/R and R/G sites efficiently but converts the adenosine in hotspot1 much less efficiently.	Functional	A dysfunctional isoform of ADARB1, which results from alternative skipping of the exon harboring two double-stranded RNA-binding domains, was found more frequently in postmortem cerebella from individuals with autism (Eran et al., 2012). This suggests that A-to-I editing of synaptic genes by ADARB1 may be informative for assessing the epigenetic risk for ASD.	6	0		0		22869036
ADCY3	adenylate cyclase 3	109	AC-III, AC3	2	2p23.3	O60266	600291	This gene encodes adenylyl cyclase 3 which is a membrane-associated enzyme and catalyzes the formation of the secondary messenger cyclic adenosine monophosphate (cAMP).	Rare single gene variant	Three de novo missense variants in the ADCY3 gene were identified in ASD probands from the Autism Sequencing Consortium in De Rubeis et al., 2014. A fourth de novo missense variant in this gene was identified by whole genome sequencing in an ASD proband as part of the MSSNG initiative in Yuen et al., 2017. Based on the discovery of four de novo missense variants in ASD cases, a z-score > 2.0 for …	3	0		0		25363760		28263302
ADCY5	Adenylate cyclase 5	111	AC5, FDFM	3	3q21.1	O95622	600293	This gene encodes a member of the membrane-bound adenylyl cyclase enzymes. Adenylyl cyclases mediate G protein-coupled receptor signaling through the synthesis of the second messenger cAMP. Activity of the encoded protein is stimulated by the Gs alpha subunit of G protein-coupled receptors and is inhibited by protein kinase A, calcium and Gi alpha subunits.	Rare Single Gene variant	De novo variants in this gene were identified in two separate reports using ASD probands from the Simons Simplex Collection (Sanders et al. 2012a, 2012b)	9	0		0		22495309
ADGRL1	adhesion G protein-coupled receptor L1	22859	CIRL1, CL1, LEC2, LPHN1	19	19p13.12	O94910	616416	Calcium-independent receptor of high affinity for alpha-latrotoxin, an excitatory neurotoxin present in black widow spider venom which triggers massive exocytosis from neurons and neuroendocrine cells. Receptor for TENM2 that mediates heterophilic synaptic cell-cell contact and postsynaptic specialization. Receptor probably implicated in the regulation of exocytosis.	Rare single gene variant	De novo missense variants in the ADGRL1 gene were identified in two ASD probands from the Autism Sequencing Consortium in De Rubeis et al., 2014, while a rare de novo nonsense variant in this gene was identified in an ASD proband from the Study of Autism Genetics Exploration (SAGE) collection in Guo et al., 2019. Vitobello et al., 2022 described ten individuals from 9 families with heterozygous v…	5	0		0		25363760		35907405
ADK	adenosine kinase	132	AK	10	10q22.2	P55263	102750	This gene encodes an enzyme which catalyzes the transfer of the gamma-phosphate from ATP to adenosine, thereby serving as a regulator of concentrations of both extracellular adenosine and intracellular adenine nucleotides. Adenosine has widespread effects on the cardiovascular, nervous, respiratory, and immune systems and inhibitors of the enzyme could play an important pharmacological role in in…	Rare Single Gene variant	A rare mutation in the ADK gene has been identified with ASD (Najmabadi et al., 2011).	2	0		0		21937992
ADNP	Activity-dependent neuroprotector homeobox	23394	ADNP1	20	20q13.13	Q9H2P0	611386	Potential transcription factor that may mediate some of the neuroprotective peptide VIP-associated effects involving normal growth and cancer proliferation. In brain, expression is stronger in the cerebellum and cortex regions.	Rare Single Gene variant	Recurrent mutations in the ADNP gene have been identified in multiple individuals with ASD as described below. Two de novo frameshift variants in ADNP were identified in unrelated simplex ASD cases in two reports by O'Roak and colleagues in 2012 (PMIDs 22495309 and 23160955). An additional seven de novo LoF variants were identified in patients with ASD in Helsmoortel et al., 2014, giving a curren…	64	0		0		22495309		24531329,25169753,25178163,25363760,25646590,26401017,29724491,31664177
ADORA2A	adenosine A2a receptor	135	RDC8; hA2aR; ADORA2	22	22q11.23	P29274	102776	The encoded protein is a receptor subtypes for adenosine	Genetic association	Genetic association has been found between the ADORA2A gene and autism in a Caucasian sample (Freitag et al., 2010).	7	0		0		19565319	7.95364e+06	18184569,18832607,18953346,19443488
ADORA3	Adenosine A3 receptor	140	RP11-552M11.7, A3AR, AD026, bA552M11.5	1	1p13.2	P33765	600445	This gene encodes a protein that belongs to the family of adenosine receptors, which are G-protein-coupled receptors that are involved in a variety of intracellular signaling pathways and physiological functions. The receptor encoded by this gene mediates a sustained cardioprotective function during cardiac ischemia, it is involved in the inhibition of neutrophil degranulation in neutrophil-media…	Functional	Sequencing of the ADORA3 gene in a case-control sample showed an overall increase in rare coding variants in ASD cases vs. controls (P=0.013); among the case-specific ADORA3 coding variants were two rare missense variants (Leu90Val and Val171Ile) that affected activity of SERT, the gene product of the ASD-associated gene SLC6A4 (Campbell et al., 2013).	3	0		0		23953133
ADRB2	adrenergic, beta-2-, receptor, surface	154	BAR, B2AR, ADRBR, ADRB2R, BETA2AR	5	5q32	P07550	109690	This gene encodes beta-2-adrenergic receptor which is a member of the G protein- coupled receptor superfamily.	Genetic Association	Studies have found genetic association between the ADRB2 gene and autism. Association was found in the AGRE cohort along with additional samples.	10	1	16417856	0		17199132	8.83778e+06	17175110,17179741,17952055,17962520,18485874,20805681
ADSL	adenylosuccinate lyase	158		22	22q13.1	P30566	608222	The encoded protein mediates de novo synthesis of purines and formation of adenosine monophosphate from inosine monophosphate.	Rare Single Gene variant	This gene has been associated with syndromic autism, where a subpopulation of individuals with a given syndrome develop autism. Rare mutations in the ADSL gene have been found. For example, one study (Sivendran et al., 2004) found an autistic individual with two heterozygous ADSL mutations.	9	0		0		15471876	1.302e+06	16403972
ADSS2	adenylosuccinate synthase 2	159	ADEH, ADSS, ADSS 2	1	1q44	P30520	103060	This gene encodes the enzyme adenylosuccinate synthetase which catalyzes the first committed step in the conversion of inosine monophosphate to adenosine monophosphate.	Rare single gene variant	A de novo splice-site variant in the ADSS2 gene (formerly known as ADSS) was identified in an ASD proband from the Autism Sequencing Consortium in De Rubeis et al., 2014, while a de novo missense variant in this gene was identified in a Canadian ASD proband in Tammimies et al., 2015. TADA analysis of 4,504 ASD trios and 3,012 unaffected control/siblings trios from trio-based exome/genome sequenci…	3	0		0		25363760		31332282
AFF2	AF4/FMR2 family, member 2	2334	FMR2, FMR2P, FRAXE, MRX2, OX19	X	Xq28	P51816	300806	This gene encodes a putative transcriptional activator that is a member of the AF4FMR2 gene family. This gene is associated with the folate-sensitive fragile X E locus on chromosome X. A repeat polymorphism in the fragile X E locus results in silencing of this gene causing Fragile X E syndrome. Fragile X E syndrome is a form of nonsyndromic X-linked mental retardation. Alternate splicing results …	Syndromic	Rare mutations in the AFF2 gene have been identified with autism and ADHD (Abrams et al., 1997) as well as with X-linked intellectual disability (XLID) (Stettner et al., 2011) and developmental and speech delay (Sahoo et al., 2011). In addition, this gene has been associated with syndromic autism, where a subpopulation of individuals with a given syndrome develop autism. In particular, a rare mut…	19	0		0		9034011		22773736
AFF4	AF4/FMR2 family, member 4	27125	HSPC092, AF5Q31, MCEF	5	5q31.1	Q9UHB7	604417	May play a role in transcriptional regulation	Rare Single Gene variant	Rare mutations in the AFF4 gene have been identified with autism (O'Roak et al., 2011; Sanders et al., 2012).	9	0		0		22495306	10588740	20159561,21330300,22528490,25730767,26938441
AGAP1	ArfGAP with GTPase domain, ankyrin repeat and PH domain 1	116987	AGAP-1,CENTG2, GGAP1, cnt-g2	2	2q37.2	Q9UPQ3	608651	This gene encodes a member of an ADP-ribosylation factor GTPase-activating protein family involved in membrane trafficking and cytoskeleton dynamics. This gene functions as a direct regulator of the adaptor-related protein complex 3 on endosomes.	Rare Single Gene variant, Genetic Association	Rare variants in the AGAP1 gene have been identified with autism (Wassink et al., 2005).	9	0		0		15892143	12388557	15381706,16332543,27713690
AGAP2	ArfGAP with GTPase domain, ankyrin repeat and PH domain 2	116986	CENTG1, GGAP2, PIKE	12	12q14.1	Q99490	605476	The protein encoded by this gene belongs to the centaurin gamma-like family. It mediates anti-apoptotic effects of nerve growth factor by activating nuclear phosphoinositide 3-kinase.	Rare single gene variant	De novo missense variants in the AGAP2 gene have previously been identified in ASD cases (De Rubeis et al., 2014; Iossifov et al., 2014). An additional de novo missense variant in this gene was identified by whole genome sequencing in an ASD proband from a multiplex family as part of the MSSNG initiative in Yuen et al., 2017. Based on the discovery of multiple de novo missense variants in ASD cas…	6	0		0		25363760		28263302
AGAP5	ArfGAP with GTPase domain, ankyrin repeat and PH domain 5	729092	CTGLF2	10	10q22.2	A6NIR3		Putative GTPase-activating protein.	Rare single gene variant	Integration of familial whole-exome datasets of 3,531 individuals from 1,704 simplex ASD families and 50 multiplex ASD families and expression data from the BrainSpan Atlas of the Developmental Human Brain in Luo et al., 2020 identified a neurodevelopmentally co-regulated, sex-differentially expressed cluster of exons enriched with ASD-segregating deleterious variants in the AGAP5 gene (Bonferron…	2	0		0		32778826
AGBL4	ATP/GTP binding protein-like 4	84871	RP11-342A17.1, CCP6	1	1p33	Q5VU57		Metallocarboxypeptidase that mediates deglutamylation of target proteins such as tubulins and MYLK.	Rare Single Gene variant	Rare deletions involving the AGBL4 gene have been identified in individuals with ASD (Pinto et al., 2010).	3	0		0		20531469
AGMO	alkylglycerol monooxygenase	392636	tcag7.1136, TMEM195	7	7p21.2	Q6ZNB7	613738	The protein encoded by this gene is a tetrahydrobiopterin- and iron-dependent enzyme that cleaves the ether bond of alkylglycerols. Sequence comparisons distinguish this protein as forming a third, distinct class of tetrahydrobiopterin-dependent enzymes.	Genetic Association	A rare CNV in the AGMO (TMEM195) gene has been identified with autism in AGRE, NIMH and additional cohorts (Sebat et al., 2007).	7	0		0		17363630
AGO1	argonaute 1, RISC catalytic component	26523	EIF2C, EIF2C1, GERP95, Q99, hAgo1	1	1p34.3	Q9UL18	606228	This gene encodes a member of the argonaute family of proteins, which associate with small RNAs and have important roles in RNA interference (RNAi) and RNA silencing. This protein binds to microRNAs (miRNAs) or small interfering RNAs (siRNAs) and represses translation of mRNAs that are complementary to them. It is also involved in transcriptional gene silencing (TGS) of promoter regions that are …	Rare single gene variant	De novo missense variants that were predicted in silico to be damaging were observed in the AGO1 gene in an ASD proband from the Simons Simplex Collection (Iossifov et al., 2014) and an ASD proband from a cohort of 262 Japanese trios (Takata et al., 2018). TADA-Denovo analysis using a combined dataset of previously published cohorts from the Simons Simplex Collection and the Autism Sequencing Con…	10	0		0		25363768		29346770,30213762,34930816,35060114
AGO2	argonaute RISC catalytic component 2	27161	CASC7, EIF2C2, LINC00980, PPD, Q10	8	8q24.3	Q9UKV8	606229	This gene encodes a member of the Argonaute family of proteins which play a role in RNA interference. The encoded protein is highly basic, and contains a PAZ domain and a PIWI domain. It may interact with dicer1 and play a role in short-interfering-RNA-mediated gene silencing.	Syndromic	Lessel et al., 2020 identified 13 heterozygous variants in the AGO2 gene that impaired shRNA-meidated silencing in 21 patients affected by disturbances in neurological development; all 21 affected individuals presented with intellectual disability, motor delay, and delayed speech and language development, while 9/16 (56%) of affected individuals also presented with autistic features.	2	0		0		33199684
AGO3	argonaute RISC catalytic component 3	192669	EIF2C3	1	1p34.3	Q9H9G7	607355	Required for RNA-mediated gene silencing (RNAi). Binds to short RNAs such as microRNAs (miRNAs) and represses the translation of mRNAs which are complementary to them.	Rare single gene variant	De novo missense variants in the AGO3 gene have been identified in two probands with ASD (De Rubeis et al., 2014; Yuen et al., 2017) and one proband with an unspecified developmental disorder (Deciphering Developmental Disorders Study 2017). An integrated meta-analysis of de novo mutation data from a combined dataset of 10,927 individuals with neurodevelopmental disorders identified AGO3 as a gen…	6	0		0		25363760		30559488
AGO4	argonaute RISC catalytic component 4	192670	EIF2C4	1	1p34.3	Q9HCK5	607356	This gene encodes a member of the Argonaute family of proteins which contain PAZ and PIWI domains and play an integral role in RNA interference and short-interfering-RNA-mediated gene silencing.	Rare single gene variant	De novo missense variants in the AGO4 gene have been identified in two ASD probands (De Rubeis et al., 2014). An integrated meta-analysis of de novo mutation data from a combined dataset of 10,927 individuals with neurodevelopmental disorders identified AGO4 as a gene with an excess of missense variants (false discovery rata < 5%, count >1); AGO4 was similarly identified as a gene with an excess …	4	0		0		25363760		30559488
AGTR2	angiotensin II receptor, type 2	186	AT2, ATGR2, MRX88	X	Xq23	P50052	300034	The protein encoded by this gene is an integral membrane protein that belongs to the G-protein coupled receptor 1 family, and functions as a receptor for angiotensin II.	Rare Single Gene variant	This gene has been associated with syndromic autism, where a subpopulation of individuals with a given syndrome develop autism. Rare mutations in the AGTR2 gene have also been identified with mental retardation. These mutations included translocation, frameshift and missense variations.	5	0		0		12089445		16769992
AHDC1	AT-hook DNA binding motif containing 1	27245	MRD25	1	1p36.11-p35.3	Q5TGY3	615790	This gene encodes a protein containing two AT-hooks, which likely function in DNA binding. Mutations in this gene were found in individuals with Xia-Gibbs syndrome (OMIM 615829), a syndrome characterized by intellectual disability, expressive language delay, hypotonia, and obstructive sleep apnea (Xia et al., 2014).	Syndromic	Novel de novo variants in the AHDC1 gene (one frameshift, one missense variant predicted to be benign) were identified in ASD probands from the Simons Simplex Collection in Iossifov et al., 2014. Exome sequencing of 2157 cases with intellectual disability or developmental delay in Yang et al., 2016 identified seven proband-patient trios with de novo AHDC1 variants; probands typically presented wi…	24	0		0		25363768		2.71486e+07
AHI1	Abelson helper integration site 1	54806	ORF1; AHI-1; JBTS3; FLJ14023; FLJ20069; dJ71N10.1; DKFZp686J1653	6	6q23.3	Q8N157	608894	This gene is apparently required for both cerebellar and cortical development in humans. Mutations in this gene cause specific forms of Joubert syndrome-related disorders. It encodes a modular protein that contains one SH3 motif and seven WD40 repeats	Rare Single Gene variant	This gene has been associated with syndromic autism, where a subpopulation of individuals with a given syndrome develop autism. In particular, several studies have found genetic association and rare variants in the AHI1 gene that are associated with Joubert syndrome. In addition, genetic association between AHI1 and schizophrenia has been seen in a large European sample.	20	0		0		18782849	1.53225e+07	16244321,18636121,18785627,18950740,20071346,20081859,20592197,21959375,22123816,23532844
AHNAK	AHNAKnucleoprotein	79026	AHNAKRS, PM227	11	11q12.3	Q09666	103390	The protein encoded by this gene is a large (700 kDa) structural scaffold protein consisting of a central domain with 128 aa repeats. The encoded protein may play a role in such diverse processes as blood-brain barrier formation, cell structure and migration, cardiac calcium channel regulation, and tumor metastasis. A much shorter variant encoding a 17 kDa isoform exists for this gene, and the sh…	Rare single gene variant	De novo missense variants in AHNAK have been identified in ASD probands from the Autism Sequencing Consortium (De Rubeis et al., 2014), the Simons Simplex Collection (Iossifov et al., 2014; Turner et al., 2017), and the SPARK cohort (Wang et al., 2020). Single-molecular molecular inversion probe (smMIP) sequencing of 3,363 probands from cohorts with a primary diagnosis of ASD in Wang et al., 2020…	6	0		0		33004838
AKAP9	A kinase (PRKA) anchor protein 9	10142	AKAP-9, AKAP350, AKAP450, CG-NAP, HYPERION, LQT11, MU-RMS-40.16A, PPP1R45, PRKA9, YOTIAO	7	7q21.2	Q99996	604001	Binds to type II regulatory subunits of protein kinase A. Scaffolding protein that assembles several protein kinases and phosphatases on the centrosome and Golgi apparatus. May be required to maintain the integrity of the Golgi apparatus. Isoform4is associated with the N-methyl-D-aspartate receptor and is specifically found in the neuromuscular junction (NMJ) as well as in neuronal synapses, sugg…	Rare single gene variant	This gene was identified by TADA (transmission and de novo association) analysis of a combined dataset from the Simons Simplex Collection (SSC) and the Autism Sequencing Consortium (ASC) as a gene strongly enriched for variants likely to affect ASD risk with a false discovery rate (FDR) of <0.1 (Sanders et al., 2015); among the variants identified in this gene was one de novo loss-of-function (Lo…	6	0		0		26402605
ALDH1A3	aldehyde dehydrogenase 1 family member A3	220	ALDH1A6, ALDH6, RALDH3	15	15q26.3	P47895	600463	This gene encodes an aldehyde dehydrogenase enzyme that uses retinal as a substrate. Mutations in this gene have been associated with microphthalmia, isolated 8.	Syndromic	Homozygosity for one splice-site and two missense mutations in the ALDH1A3 gene was identified in three consanguineous families segregating with anophthalmia and microphthalmia (A/M); in one of these families, affected individuals with a homozygous missense variant in ALDH1A3 were also diagnosed with autism (Fares-Taie et al., 2013). However, in a report in which additional individuals with anoph…	6	0		1	24568872	23312594		24024553
ALDH1L1	aldehyde dehydrogenase 1 family member L1	10840	10-FTHFDH, 10-fTHF, FDH, FTHFD	3	3q21.3	O75891	600249	The protein encoded by this gene catalyzes the conversion of 10-formyltetrahydrofolate, nicotinamide adenine dinucleotide phosphate (NADP+), and water to tetrahydrofolate, NADPH, and carbon dioxide. The encoded protein belongs to the aldehyde dehydrogenase family. Loss of function or expression of this gene is associated with decreased apoptosis, increased cell motility, and cancer progression.	Rare single gene variant	Rare de novo variants in the ALDH1L1 gene have been identified in ASD probands, including a de novo missense variant (p.Asn900His) in a proband from the Simons Simplex Collection (Iossifov et al., 2014; Yuen et al. 2017; Turner et al., 2017; Satterstrom et al., 2020), while a paternally-inherited loss-of-function variant in this gene was identified in an ASD proband from a multiplex family from t…	6	0		0		25363768		35294868
ALDH5A1	aldehyde dehydrogenase 5 family, member A1 (succinate-semialdehyde dehydrogenase )	7915	SSDH, SSADH	6	6p22.3	P51649	610045	The encoded protein is a mitochondrial NAD(+)-dependent succinic semialdehyde dehydrogenase.	Syndromic	This gene has been associated with syndromic autism, where a subpopulation of individuals with a given syndrome develop autism.	14	0		0		12743223	8689400	1.53419e+07
ALG6	ALG6, alpha-1,3-glucosyltransferase	29929	CDG1C	1	1p31.3	Q9Y672	604566	This gene encodes a member of the ALG6/ALG8 glucosyltransferase family that catalyzes the addition of the first glucose residue to the growing lipid-linked oligosaccharide precursor of N-linked glycosylation. Mutations in this gene are associated with congenital disorder of glycosylation, type Ic (CDG1C; OMIM 603147), a multisystem disorder resulting in a wide variety of clinical features, includ…	Syndromic	Evaluation of the clinical data from 41 patients with congenital disorder of glycosylation, type Ic, mediated by ALG6 mutations (ALG6-CDG) found that behavioral problems or mood disorders occurred in 14 patients, with most of these 14 patients showing autistic features. Furthermore, five patients with ALG6-CDG were diagnosed with autism (Morava et al., 2016).	2	0		0		27287710
ALOX5AP	arachidonate 5-lipoxygenase-activating protein	241	FLAP	3	13q12.3	P20292	603700	The encoded protein mediates leukotriene synthesis.	Functional	Differential expression of the ALOX5AP gene has been shown to occur in some autistic individuals (Hu et al., 2006).	4	0		0		16709250	2.30017e+06	16698924
AMBRA1	autophagy and beclin 1 regulator 1	55626	DCAF3, WDR94	11	11p11.2	Q9C0C7	611359	The protein encoded by the AMBRA1 gene regulates autophagy and development of the nervous system and is involved in autophagy in controlling protein turnover during neuronal development, and in regulating normal cell survival and proliferation.	Functional	Comprehensive behavioral characterization of female Ambra1 (+/-) mice in Dere et al., 2014 revealed an autism-like phenotype, including impaired communication and social interactions, a tendency of enhanced stereotypies and repetiive behavior, and impaired cognitive flexibility; these features were absent in male Ambra1 (+/-) mice. Female Ambra (+/-) mice were also shown to display impaired phero…	7	1	31687209	0		24904333		28994820
AMPD1	Adenosine monophosphate deaminase 1	270	RP5-1000E10.1, MAD, MADA, MMDD	1	1p13.2	P23109	102770	Adenosine monophosphate deaminase 1 catalyzes the deamination of AMP to IMP in skeletal muscle and plays an important role in the purine nucleotide cycle. Deficiency of the muscle-specific enzyme is apparently a common cause of exercise-induced myopathy and probably the most common cause of metabolic myopathy in humans.	Genetic association	Variants in and adjacent to the AMPD1 gene were found to associate with ASD in a genome-wide assocation study using two Chinese cohorts for gene discovery and three European datasets for replication analysis (Xia et al., 2013). Case-specific functional variants in the AMPD1 gene have also been identified in ASD cases of Han Chinese descent (Zhang et al., 2014).	4	0		0		24189344		25155876
AMT	Aminomethyltransferase	275	GCE, GCST, GCVT, NKH	3	3p21.31	P48728	238310	This gene encodes one of four critical components of the glycine cleavage system. Mutations in this gene have been associated with glycine encephalopathy.	Rare single gene variant	Homozygous missense variants in the AMT gene were identified that segregated with ASD in two separate pedigrees (one multiplex, one simplex) consisting of affected children born to consanguineous parents (Yu et al., 2013).	1	0		0		23352163
ANK2	Ankyrin 2, neuronal	287	ANK-2, LQT4, brank-2	4	4q25-q26	Q01484	106410	This gene encodes a member of the ankyrin family of proteins that link the integral membrane proteins to the underlying spectrin-actin cytoskeleton. This gene is associated with Long QT syndrome 4 (LQT4) [MIM:600919], a heart disorder characterized by a prolonged QT interval on the ECG and polymorphic ventricular arrhythmias.	Rare Single Gene variant	A total of three de novo loss-of-function (LoF) variants in the ANK2 gene have been identified in ASD probands from the Simons Simplex Collection (PMIDs 22542183, 24267886, 25363768), while a fourth de novo LoF in this gene was identified in an ASD proband from the Autism Sequencing Consortium in De Rubeis et al., 2014 (PMID 25363760). Analysis of rare coding variation in 3,871 ASD cases and 9,93…	22	0		0		22542183		24267886,25363760,26401017
ANK3	ankyrin 3	288	RP11-369L1.1, ANKYRIN-G	10	10q21.2	Q12955	600465	Ankyrins are a family of proteins that are believed to link the integral membrane proteins to the underlying spectrin-actin cytoskeleton and play key roles in activities such as cell motility, activation, proliferation, contact, and the maintenance of specialized membrane domains. Multiple isoforms of ankyrin with different affinities for various target proteins are expressed in a tissue-specific…	Genetic Association	Three different missense mutations in the ANK3 gene, including a recurrent de novo mutation, were identified in four unrelated ASD patients in an exome sequencing report using cases from AGRE (Bi et al., 2012).	30	8	17486107,18711365,19088739,20185149,21893642,21926974,23934111,28472652	0		22865819		23390136,23730306,24821222,25374361,27956739,30046097
ANKRD11	ankyrin repeat domain 11	29123	T13; LZ16; ANCO-1	16	16q24.3	Q6UB99	611192	This locus encodes an ankryin repeat domain-containing protein. The encoded protein inhibits ligand-dependent activation of transcription. Mutations in this gene have been associated with KBG syndrome, which is characterized by macrodontia, distinctive craniofacial features, short stature, skeletal anomalies, global developmental delay, seizures and intellectual disability.	Rare Single Gene variant	ANKRD11 is in an ASD-associated multi-genic CNV on chromosome 16q24.3 (Willemsen et al., 2010; Marshall et al., 2008). Two de novo LoF variants in the ANKRD11 gene (both frameshift) have been identified in ASD probands from the Simons Simplex Collection (PMIDs 25284784, 25363768). Mutations in ANKRD11 are also responsible for KBG syndrome (OMIM 148050), which is characterized by developmental del…	62	0		0		18252227	15184363	17286281,18377363,18840648,25424714,25556659,26401017,29995837,35833929
ANKRD17	ankyrin repeat domain 17	26057	GTAR, MASK2, NY-BR-16	4	4q13.3	O75179	615929	The protein encoded by this gene belongs to the family of ankyrin repeat-containing proteins, and contains two distinct arrays of ankyrin repeats in its amino-terminal region, one with 15 ankyrin repeats, and the other with 10 ankyrin repeats. It also contains a nuclear export signal, nuclear localization signal, and a cyclin-binding RXL motif. Localization of this protein to the nucleus has been…	Rare single gene variant	De novo variants in the ANKRD17 gene, including a frameshift variant and several missense variants, have been identified in ASD probands from the Simons Simplex Collection, the Autism Sequencing Consortium, and AGRE (De Rubeis et al., 2014; Iossifov et al., 2014; Yuen et al., 2017; Satterstrom et al., 2020). Chopra et al., 2021 reported 34 individuals from 32 families with heterozygous ANKRD17 va…	6	0		0		25363760		33909992
ANKS1B	ankyrin repeat and sterile alpha motif domain containing 1B	56899	AIDA, AIDA-1, ANKS2, EB-1, EB1, cajalin-2	12	12q23.1	Q7Z6G8	607815	This gene encodes a multi-domain protein that is predominantly expressed in brain and testis. This protein interacts with amyloid beta protein precursor (AbetaPP) and may have a role in normal brain development, and in the pathogenesis of Alzheimer's disease.	Rare single gene variant	This gene was originally identified as an ASD candidate gene based on its enrichment in an autism-associated protein interaction module. Sequencing of post-mortem brain tissue from 25 ASD cases resulted in the identification of significant non-synonymous variants in this gene with an expected false-positive rate at 0.1, confirming the involvement of this module with autism; this finding was furth…	4	0		0		25549968		31388001
ANP32A	acidic nuclear phosphoprotein 32 family member A	8125	C15orf1, HPPCn, I1PP2A, LANP, MAPM, PHAP1, PHAPI, PP32	15	15q23	P39687	600832	Multifunctional protein that is involved in the regulation of many processes including tumor suppression, apoptosis, cell cycle progression or transcription. Inhibits the histone-acetyltranferase activity of EP300/CREBBP (CREB-binding protein) and EP300/CREBBP-associated factor by histone masking (Seo et al., 2002).	Functional	Two de novo loss-of-function (LoF) variants in the ANP32A gene have been identified in ASD probands from the Simons Simplex Collection and the MSSNG cohort (Satterstrom et al., 2020; Zhou et al., 2022). Transmission and de novo association (TADA) analysis of whole-exome and whole-genome sequencing data from the Autism Sequencing Consortium, the Simons Simplex Collection, the MSSNG cohort, and the…	4	0		0		31981491		36368308
ANXA1	Annexin A1	301	RP11-71A24.1, ANX1, LPC1,ANXA1	9	9q21.13	P04083	151690	This gene encodes a calcium/phospholipid-binding protein which promotes membrane fusion and is involved in exocytosis, as well as regulates phospholipase A2 activity.	Rare single gene variant	A recurrent duplication overlapping the last four exons and 3'UTR region of the ANXA1 gene was found to have an overall prevalence of 11/3,643 (0.30%) in unrelated ASD patients but was not identified in 5,374 controls (P=4.64 x 10-5) (Correia et al., 2014).	2	0		0		24720851
AP1G1	adaptor related protein complex 1 subunit gamma 1	164	ADTG, CLAPG1	16	16q22.2	O43747	603533	Adaptins are important components of clathrin-coated vesicles transporting ligand-receptor complexes from the plasma membrane or from the trans-Golgi network to lysosomes. The adaptin family of proteins is composed of four classes of molecules named alpha, beta-, beta prime- and gamma- adaptins. Adaptins, together with medium and small subunits, form a heterotetrameric complex called an adaptor, …	Rare single gene variant	Usmani et al., 2021 reported two biallelic and eight de novo heterozygous variants in the AP1G1 gene associated with a neurodevelopmental disorder characterized by mild to severe intellectual disability, epilepsy, and developmental delay in eleven families from different ethnicities; behavioral abnormalities were frequently observed in affected individuals, with three of the patients with de novo…	3	0		0		34102099
AP1S2	adaptor related protein complex 1 sigma 2 subunit	8905	DC22, MGC:1902, MRX59, MRXS21, MRXSF, SIGMA1B	X	Xp22.2	P56377	300629	Adaptor protein complex 1 is found at the cytoplasmic face of coated vesicles located at the Golgi complex, where it mediates both the recruitment of clathrin to the membrane and the recognition of sorting signals within the cytosolic tails of transmembrane receptors. This complex is a heterotetramer composed of two large, one medium, and one small adaptin subunit. The protein encoded by this gen…	Syndromic	A maternally-inherited nonsense variant in the AP1S2 gene (c.154C>T; p.Arg52Ter) was identified in three affected males from a XLMR pedigree: two siblings with profound mental retardation (MR) and DSM-IV diagnoses of ASD, and a maternal uncle with profound MR (Borck et al., 2008).	7	0		0		18428203	17186471	23756445
AP2S1	adaptor related protein complex 2 subunit sigma 1	1175	AP17, CLAPS2, FBH3, FBHOk, HHC3	19	19q13.32	P53680	602242	One of two major clathrin-associated adaptor complexes, AP-2, is a heterotetramer which is associated with the plasma membrane. This complex is composed of two large chains, a medium chain, and a small chain. This gene encodes the small chain of this complex.	Rare single gene variant	Two de novo missense variants that were predicted to be probably damaging (defined as MPC 2) were identified in the AP2S1 gene in ASD probands from the Simons Simplex Collection and the Autism Sequencing Consortium (Iossifov et al., 2014; Satterstrom et al., 2020), while two additional protein-truncating variants in this gene were observed in case samples from the Danish iPSYCH study (Satterstrom…	3	0		0		25363768		31981491
APBA2	amyloid beta (A4) precursor protein-binding, family A, member 2	321	X11L; MINT2; LIN-10; HsT16821; MGC99508; D15S1518E; MGC:14091	15	15q13.1	Q99767	602712	A neuronal adapter protein essential for synaptic transmission.	Rare Single Gene variant	Rare mutations in the APBA2 gene have been identified with autism (Babatz et al., 2009) as well as with schizophrenia (Kirov et al., 2008).	8	0		0		20029827	10336668	17989066,19420255,20843325,30988517
APBB1	amyloid beta precursor protein binding family B member 1	322	FE65, MGC:9072, RIR	11	11p15.4	O00213	602709	Transcription coregulator that can have both coactivator and corepressor functions. Adapter protein that forms a transcriptionally active complex with the gamma-secretase-derived amyloid precursor protein (APP) intracellular domain.	Functional	A de novo loss-of-function variant in the APBB1 gene was identified in an ASD proband from the Simons Simplex Collection in Iossifov et al., 2014. TADA-Annotations (TADA-A) analysis of whole-genome sequencing data from five studies with a total of 314 ASD-affected subjects in Liu et al., 2018 identified APBB1 as an ASD risk gene with a false discovery rate (FDR) < 0.1; among the de novo variants …	4	0		0		25363768		29754769
APC	adenomatosis polyposis coli	324	GS, DP2, DP3, FAP, FPC, DP2.5	5	5q22.2	P25054	175100	The encoded protein is a tumor suppressor.	Genetic Association	Rare mutation (Barber et al., 1994) and genetic association (Zhou et al., 2007) of the APC gene has been identified with autism.	10	1	17221838	0		8071957	9065402	16407829,19450512,19525225,20720115,24934177,25036633
APH1A	APH1A gamma secretase subunit	51107	RP4-790G17.3, 6530402N02Rik, APH-1, APH-1A, CGI-78	1	1q21.2	Q96BI3	607629	This gene encodes an essential subunit of the gamma-secretase complex, an endoprotease complex that catalyzes the intramembrane cleavage of integral proteins such as Notch receptors and APP (beta-amyloid precursor protein).	Rare single gene variant	This gene was identified in an ASD whole-exome sequencing study and subsequent TADA (transmission and de novo association) analysis as a gene strongly enriched for variants likely to affect ASD risk with a false discovery rate (FDR) of <0.1 (De Rubeis et al., 2014).	3	0		0		25363760
APP	Amyloid beta (A4) precursor protein	351	AAA, ABETA, ABPP, AD1, APPI, CTFgamma, CVAP, PN-II, PN2	21	21q21.3	P05067	104760	This gene encodes a protein that functions as a cell surface receptor and performs physiological functions on the surface of neurons relevant to neurite growth, neuronal adhesion and axonogenesis. The protein is also cleaved by a number of secretases to form a number of peptides, some of which form the protein basis of the amyloid plaques found in the brains of patients with Alzheimer disease. Mu…	Functional	Transgenic mice engineered to overexpress the product of -secretase cleavage of human APP (sAPP) displayed hypoactivity and impaired sociability, and elevations in sAPP levels were observed in brains of autistic patients compared to controls (Bailey et al., 2013). Previous reports had demonstrated elevated plasma levels of sAPP in patients with severe autism (Ray et al., 2011).	3	0		0		23840007
AR	androgen receptor	367	KD; AIS; TFM; DHTR; SBMA; NR3C4; SMAX1; HUMARA; AR	X	Xq12	P10275	313700	The protein functions as a steroid-hormone activated transcription factor.	Genetic Association	Genetic association has been found between the AR gene and autism (Henningsson et al., 2009).	6	0		0		19167832	1.62721e+07	16603237,18467440,18799683
ARF3	ADP ribosylation factor 3	377		12	12q13.12	P61204	103190	GTP-binding protein that functions as an allosteric activator of the cholera toxin catalytic subunit, an ADP-ribosyltransferase. Involved in protein trafficking; may modulate vesicle budding and uncoating within the Golgi apparatus.	Rare single gene variant	Three rare and potentially damaging de novo missense variants in the ARF3 gene were identified in ASD probands from the SPARK cohort (Feliciano et al., 2019; Zhou et al., 2022). Transmission and de novo association (TADA) analysis of whole-exome and whole-genome sequencing data from the Autism Sequencing Consortium, the Simons Simplex Collection, the MSSNG cohort, and the SPARK cohort in Trost et…	5	0		0		31452935		36368308
ARFGEF1	ADP ribosylation factor guanine nucleotide exchange factor 1	10565	ARFGEP1, BIG1, P200	8	8q13.2	Q9Y6D6	604141	ADP-ribosylation factors (ARFs) play an important role in intracellular vesicular trafficking. The protein encoded by this gene is involved in the activation of ARFs by accelerating replacement of bound GDP with GTP. It contains a Sec7 domain, which may be responsible for guanine-nucleotide exchange activity and also brefeldin A inhibition.	Rare single gene variant	Thomas et al., 2021 identified 13 individuals with both de novo and inherited likely pathogenic heterozygous variants in the ARFGEF1 gene; affected individuals typically presented with developmental delay, intellectual disability, and behavioral problems (including autism spectrum disorder in three individuals), with approximately half of this cohort also presenting with neurological features, ab…	5	0		0		34113008
ARHGAP11B	Rho GTPase activating protein 11B	89839	B'-T, FAM7B1, GAP (1-8)	15	15q13.2	Q3KRB8		This protein activates Rho-like small GTPases. Small GTPases cluster into distinct families, and all act as molecular switches, active in their GTP-bound form but inactive when GDP-bound. The Rho family of GTPases activates effectors involved in a wide variety of developmental processes, including regulation of cytoskeleton formation, cell proliferation and the JNK signaling pathway.	Rare Single Gene variant	Rare ARHGAP11B deletions were found in two patients with autism and intellectual disability (Leblond et al., 2012).	3	0		0		22346768
ARHGAP15	Rho GTPase activating protein 15	55843	BM-024, BM046	2	2q22.2-q22.3	Q53QZ3	610578	GTPase activator for the Rho-type GTPases by converting them to inactive GDP-bound state.	Rare Single Gene variant	Rare mutations in the ARHGAP15 gene have been identified with autism (O'Roak et al., 2011).	8	0		0		21572417	12650940	21551229,21593421,26938441
ARHGAP24	Rho GTPase activating protein 24	83478	FILGAP, RC-GAP72, RCGAP72, p73, p73RhoGAP	4	4q21.23-q21.3	Q8N264	610586	Rho GTPase-activating protein involved in cell polarity, cell morphology and cytoskeletal organization.	Rare single gene variant	A de novo 1 Mb deletion involving the ARHGAP24 gene was detected in a female ASD patient (Wisniowiecka-Kowalnik et al., 2012). This deletion was not found in the Database of Genomic Variants (DGV) or in a group of 2026 healthy individuals.	2	0		0		23032108
ARHGAP31	Rho GTPase activating protein 31	57514	AOS1, CDGAP	3	3q13.32-q13.33	Q2M1Z3	610911	This gene encodes a GTPase-activating protein (GAP). A variety of cellular processes are regulated by Rho GTPases which cycle between an inactive form bound to GDP and an active form bound to GTP. This cycling between inactive and active forms is regulated by guanine nucleotide exchange factors and GAPs. The encoded protein is a GAP shown to regulate two GTPases involved in protein trafficking an…	Rare single gene variant	ARHGAP31 was identified as an ASD candidate gene in Wilfert et al., 2021 based on the discovery of private likely gene-disruptive (LGD) variants in this highly constrained (pLI 0.99) gene that were exclusively transmitted to four ASD probands in four independent families.	2	0		0		34312540
ARHGAP32	Rho GTPase activating protein 32	9743	GC-GAP, GRIT, PX-RICS, RICS, p200RhoGAP, p250GAP	11	11q24.3	A7KAX9	608541	RICS, the protein encoded by the ARHGAP32 gene, is a neuron-associated GTPase-activating protein that may regulate dendritic spine morphology and strength by modulating Rho GTPase.	Multigenic CNV	Jacobsen syndrome is a contiguous gene disorder caused by the deletion of the end of the long arm of chromosome 11 characterized by intellectual disability and dysmorphic features. 8 of 17 Jacobsen syndrome patients (47%) described in Akshoomoff et al., 2015 exhibited behavioral characteristics consistent with an autism spectrum disorder diagnosis, leading to the identification of an autism criti…	including ARHGAP32	in this report. Mice that are deficient for PX-RICS	a longer splicing isoform of ARHGAP32	exhibit ASD-like social behaviors and ASD-related comorbidities	show reduced surface levels of gamma-aminobutyric acid type A receptor (GABAAR)	and display impaired GABAAR-mediated synaptic transmission (Nakamura et al.	2016)."	9		0		25058499		26979507	25363760,27824329,30045817,30257206,30564305,35205252,35982159
ARHGAP33	Rho GTPase activating protein 33	115703	NOMA-GAP, SNX26, TCGAP	19	19q13.12	O14559	614902	This gene encodes a member of the sorting nexin family. Members of this family are involved in intracellular trafficking.	Functional	A mouse model with a loss-of-function mutation in the ARHGAP33 gene exhibited altered social behavior and dendritic spine and synapse development (Schuster et al., 2015).	4	0		0		25869807
ARHGAP5	Rho GTPase activating protein 5	394	GFI2, RhoGAP5, p190-B, p190BRhoGAP	14	14q12	Q13017	602680	Rho GTPase activating protein 5 negatively regulates RHO GTPases, a family which may mediate cytoskeleton changes by stimulating the hydrolysis of bound GTP.	Rare single gene variant	Two de novo variants in the ARHGAP5 gene (one loss-of-function variant, one missense variant predicted in silico to be damaging) were identified in ASD probands (De Rubeis et al., 2014; Iossifov et al., 2014). TADA-Denovo analysis using a combined dataset of previously published cohorts from the Simons Simplex Collection and the Autism Sequencing Consortium, as well as a novel cohort of 262 Japan…	6	0		0		25363768		29346770
ARHGEF10	Rho guanine nucleotide exchange factor 10	9639	GEF10, SNCV	8	8p23.3	O15013	608136	This gene encodes a Rho guanine nucleotide exchange factor (GEF). Rho GEFs regulate the activity of small Rho GTPases by stimulating the exchange of guanine diphosphate (GDP) for guanine triphosphate (GTP) and may play a role in neural morphogenesis. Mutations in this gene are associated with slowed nerve conduction velocity (SNCV).	Rare single gene variant	Arhgef10 knockout mice were found to exhibit reduced social interaction, hyperactivity, decreased depression-like and anxiety-like behavior, increased levels of neurotransmitters including serotonin, norepinephrine, and dopamine in different brain regions, and decreased levels of monoamine oxidase A (MAO-A) in several brain regions (Lu et al., 2018). De novo and inherited missense variants in ARH…	6	0		0		29456827
ARHGEF2	Rho/Rac guanine nucleotide exchange factor 2	9181	GEF, GEF-H1, GEFH1, LFP40, Lfc, NEDMHM, P40	1	1q22	Q92974	607560	Rho GTPases play a fundamental role in numerous cellular processes that are initiated by extracellular stimuli that work through G protein coupled receptors. The encoded protein may form complex with G proteins and stimulate rho-dependent signals. Homozygous mutations in this gene are responsible for neurodevelopmental disorder with midbrain and hindbrain malformations (NEDMHM; OMIM 617523), a di…	Rare single gene variant	A number of de novo variants in the ARHGEF2 gene, including three potenitally deleterious de novo missense variants, have been identiified in ASD probands (De Rubeis et al., 2014; Yuen et al., 2017; Turner et al., 2017; Guo et al., 2019; Satterstrom et al., 2020). A de novo non-coding variant that was predicted to target the ARHGEF2 gene via chromatin interactions was identified in a Korean ASD p…	7	0		0		25363760		35840799
ARHGEF9	Cdc42 guanine nucleotide exchange factor (GEF) 9	23229	COLLYBISTIN, EIEE8, HPEM-2, PEM-2, PEM2	X	Xq11.1-q11.2	O43307	300429	The protein encoded by this gene is a Rho-like GTPase that acts as a guanine nucleotide exchange factor (GEF) for CDC42 and other genes and promotes the formation of GPHN clusters. Variants in this gene are associated with a form of early infantile epileptic encephalopathy (EIEE8, OMIM 300607).	Rare single gene variant	A de novo deletion encompassing the ARHGEF9 gene was identified in a male patient presenting with mild-to-moderate autism, severe intellectual disability, and epilepsy; iPSC-derived neural progenitor cells from this patient showed a complete loss of CB expression and hyperactivation of mTORC1 signaling under basal conditions (Machado et al., 2016). A second de novo deletion involving the ARHGEF9 …	17	0		0		25898924		28589176
ARID1B	AT-rich interaction domain 1B	57492	RP11-419L10.1, 6A3-5, BAF250B, BRIGHT, DAN15, ELD/OSA1, KIAA1235, MRD12, OSA2, P250R	6	6q25.3	Q8NFD5	614556	This locus encodes an AT-rich DNA interacting domain-containing protein. The encoded protein is a component of the SWI/SNF chromatin remodeling complex and may play a role in cell-cycle activation. The protein encoded by this locus is similar to AT-rich interactive domain-containing protein 1A. These two proteins function as alternative, mutually exclusive ARID-subunits of the SWI/SNF complex. Th…	Rare single gene variant	Two de novo frameshift variants in the ARID1B gene were identified by exome sequencing in unrelated simplex ASD cases (PMIDs 22495309 and 23160955). Nord et al., 2011 (PMID 21448237) had previously identified a de novo deletion within the ARID1B gene resulting in reduced transcript expression in a patient with autism, and a de novo translocation and deletions disrupting ARID1B had previously been…	69	0		0		21448237		21801163,25363760,26401017,26749308,35110736
ARID2	AT-rich interaction domain 2	196528	BAF200, CSS6, p200	12	12q12	Q68CP9	609539	This gene encodes a member of the AT-rich interactive domain (ARID)-containing family of DNA-binding proteins. Members of the ARID family have roles in embryonic patterning, cell lineage gene regulation, cell cycle control, transcriptional regulation and chromatin structure modification. This protein functions as a subunit of the polybromo- and BRG1-associated factor or PBAF (SWI/SNF-B) chromatin…	Rare single gene variant	A de novo missense variant that was predicted to be damaging was observed in the ARID2 gene in an ASD proband from the Simons Simplex Collection in Iossifov et al., 2014, while a de novo splice-site variant in this gene was identified in an ASD proband from the ASPIRE cohort in Callaghan et al., 2019. Heterozygous variants in the ARID2 gene are also associated with a form of Coffin-Siris syndrome…	12	0		0		25363768		31038196
ARNT2	aryl-hydrocarbon receptor nuclear translocator 2	9915	bHLHe1; KIAA0307	15	15q25.1	Q9HBZ2	606036	A member of the basic-helix-loop-helix-Per-Arnt-Sim (bHLH-PAS) superfamily of transcription factors	Syndromic	Genetic association has been found between the ARNT2 gene and both autism and Asperger syndrome (Chakrabarti et al., 2009). In addition, rare variants in the ARNT2 gene have been identified in patients with ASD (Vaags et al., 2012; Neale et al., 2012).	15	1	25745553	0		19598235	11318878,11381139,9545558	19074369,19234064,24465693,26938441,33689683
ARX	aristaless related homeobox	170302	aristaless related homeobox,ISSX, PRTS, MRX36, MRX43, MRX54, MRXS1	X	Xp21.3	Q96QS3	300382	This gene is a homeobox-containing gene expressed during development. The encoded protein is a transcription factor required for normal brain development.	Rare single gene variant	This gene has been associated with syndromic autism, where a subpopulation of individuals with a given syndrome develop autism. For example, a number of studies have shown that mutations in the ARX gene are identified with a diverse spectrum of disease that includes cognitive impairment, epilepsy and severe cortical malformations.	24	0		0		14631200	11971879,12142061,12376946,12379852	1.6651e+07
ASAP2	ArfGAP with SH3 domain, ankyrin repeat and PH domain 2	8853	AMAP2, CENTB3, DDEF2, PAG3, PAP, Pap-alpha, SHAG1	2	2p25.1	O43150	603817	The encoded protein has catalytic activity for class I and II ArfGAPs in vitro, and can bind the class III Arf ARF6 without immediate GAP activity. The encoded protein is believed to function as an ARF GAP that controls ARF-mediated vesicle budding when recruited to Golgi membranes. In addition, it functions as a substrate and downstream target for PYK2 and SRC, a pathway that may be involved in …	Rare single gene variant	Rare de novo missense variants in the ASAP2 gene were identified in ASD probands by whole-exome sequencing in De Rubeis et al., 2014 and by whole-genome sequencing in Yuen et al., 2016. CNV analysis of 1,108 ASD cases, 2,458 schizophrenia (SCZ) cases, and 2,095 controls from a Japanese population in Kushima et al., 2018 demonstrated that significant enrichment of exonic CNVs affecting the ASAP2 g…	4	0		0		25363760		30208311
ASB14	ankyrin repeat and SOCS box containing 14	142686		3	3p14.3	A6NK59		The protein encoded by this gene is a member of the ankyrin repeat and SOCS box-containing (ASB) family of proteins. They contain ankyrin repeat sequence and a SOCS box domain. The SOCS box serves to couple suppressor of cytokine signalling (SOCS) proteins and their binding partners with the elongin B and C complex, possibly targeting them for degradation.	Rare single gene variant	A de novo frameshift variant and two de novo missense variants have been observed in the ASB14 gene in ASD probands (Iossifov et al., 2014; Yuen et al., 2016; Yuen et al., 2017). TADA analysis of 4,504 ASD trios and 3,012 unaffected control/siblings trios from trio-based exome/genome sequencing studies identified ASB14 as an ASD candidate gene with a q-value < 0.1 (Du et al., 2019).	4	0		0		25363768		31332282
ASH1L	Ash1 (absent, small, or homeotic)-like (Drosophila)	55870	ASH11, KMT2H,ASH1L	1	1q22	Q9NR48	607999	This gene encodes a member of the trithorax group of transcriptional activators. The encoded product functions as a histone methyltransferase specifically methylating 'Lys-36' of histone H3 (H3K36me).	Rare single gene variant	Two de novo loss-of-function (LoF) variants in the ASH1L gene were identified in ASD probands from the Simons Simplex Collection (PMIDs 24267886, 25363768), while a third de novo LoF variant in this gene was identified in one ASD proband from 2,270 trios screened by the Autism Sequencing Consortium in De Rubeis et al., 2014 (PMID 25363760). Analysis of rare coding variation in 3,871 ASD cases and…	29	1	35307981	0		24267886		25363760,25363768,26401017,26785492,28191889,31673123,35081333
ASMT	acetylserotonin O-methyltransferase	438	RP13-297E16.2, ASMTY, HIOMT, HIOMTY	X,Y	Xp22.33	P46597	300015, 402500	melatonin biosynthesis	Rare Single Gene variant, Genetic Association	Studies have found genetic association and rare variants in the ASMT gene that are identified with autism.	10	2	1.89259e+07	0		17505466	1.42752e+07	17204557
ASPM	abnormal spindle microtubule assembly	259266	ASP, Calmbp1, MCPH5	1	1q31.3	Q8IZT6	605481	This gene is the human ortholog of the Drosophila melanogaster 'abnormal spindle' gene (asp), which is essential for normal mitotic spindle function in embryonic neuroblasts. Studies in mouse also suggest a role of this gene in mitotic spindle regulation, with a preferential role in regulating neurogenesis. Biallelic mutations in the ASPM gene are responsible for a form of autosomal recessive pri…	Syndromic	A de novo missense variant in the ASPM gene was identified in an ASD proband from the Simons Simplex Collection in Iossifov et al., 2014. Rare inherited loss-of-function and damaging missense variants in the ASPM gene were identified in ASD probands from the Simons Simplex Collection in Krumm et al., 2015 and in a cohort of Chinese ASD probands in Guo et al., 2017. Subsequent Transmission and De …	10	0		0		25363768	12355089	28831199
ASS1	argininosuccinate synthetase	445	ASS1, CTLN1	9	9q34.11	P00966	603470	The encoded protein has argininosuccinate synthase activity.	Functional	Differential expression of the ASS1 gene has been shown to occur in some autistic individuals (Hu et al., 2006).	3	0		0		16709250	7507106	16580861
ASTN2	astrotactin 2	23245	RP11-45A16.2, KIAA0634, bA67K19.1	9	9q33.1	O75129	612856	This gene encodes a protein that is expressed in the brain and may function in neuronal migration, based on functional studies of the related astrotactin 1 gene in human and mouse. A deletion at this locus has been associated with schizophrenia.	Rare Single Gene variant	Association has been found between the ASTN2 gene and autism. Glessner et al. (2009) identified a rare ASTN2 deletion in an autism case. Another study found a link between rare ASTN2 CNVs and schizophrenia.	19	2	2.80982e+07	0		19404257	3276720	18839057,18940311,20573900,22683712,24381304,30242134
ASXL3	Additional sex combs like 3 (Drosophila)	80816	KIAA1713	18	18q12.1	Q9C0F0	615115	Putative Polycomb group (PcG) protein. PcG proteins act by forming multiprotein complexes, which are required to maintain the transcriptionally repressive state of homeotic genes throughout development. PcG proteins are not required to initiate repression, but to maintain it during later stages of development. They probably act via methylation of histones, rendering chromatin heritably changed in…	Syndromic	Four de novo loss-of-function (LoF) variants in the ASXL3 gene have been identified in ASD probands (PMIDs 24044690, 25363760, 28263302). Analysis of rare coding variation in 3,871 ASD cases and 9,937 ancestry-matched or paternal controls from the Autism Sequencing Consortium (ASC) identified ASXL3 as a gene meeting high statistical significance with a 0.01 < FDR 0.05, meaning that this gene had …	40	0		0		24044690		23383720,25363760,26401017,28100473
ATG7	Autophagy related 7	10533	APG7-LIKE, APG7L, GSA7	3	3p25.3	O95352	608760	This gene encodes a E1-like activating enzyme involved in the 2 ubiquitin-like systems required for cytoplasm to vacuole transport (Cvt) and autophagy; this enzyme also plays a key role in the maintenance of axonal homeostasis and the prevention of axonal degeneration.	Functional	Atg7-conditional knockout mice, which were specifically autophagy-deficient in forebrain excitatory neurons, exhibited ASD-like behaviors and dendritic spine pruning defects (Tang et al., 2014). A paternally-transmitted nonsense variant in the ATG7 gene was identified in both affected siblings in a multiplex ASD family from the iHART cohort in Ruzzo et al. 2019, while a compound heterozygous miss…	9	0		0		25155956		2.74009e+07
ATP10A	Probable phospholipid-transporting ATPase VA	57194	ATP10C	15	15q12	O60312	605855	The encoded protein is a member of the aminophospholipid-transporting ATPase family.	Genetic Association	Conflicting studies have shown positive genetic association and no genetic association of the ATP10C gene with autism.	9	0		1	11857573	12851639	11326269	16517145
ATP1A1	ATPase Na+/K+ transporting subunit alpha 1	476	CMT2DD	1	1p13.1	P05023	182310	The protein encoded by this gene belongs to the family of P-type cation transport ATPases, and to the subfamily of Na+/K+ -ATPases. Na+/K+ -ATPase is an integral membrane protein responsible for establishing and maintaining the electrochemical gradients of Na and K ions across the plasma membrane. These gradients are essential for osmoregulation, for sodium-coupled transport of a variety of organ…	Rare single gene variant	Two de novo variants in the ATP1A1 gene (one loss-of-function, one damaging missense) were identified in ASD probands in whole-exome sequencing studies (De Rubeis et al., 2014; Iossifov et al., 2014). De novo missense variants in the ATP1A1 gene that resulted in loss of Na+,K+-ATPase function and abnormal cation permeabilities were identified in three unrelated individuals presenting with general…	8	0		0		25363760		30388404
ATP1A3	ATPase Na+/K+ transporting subunit alpha 3	478	AHC2, CAPOS, DYT12, RDP	19	19q13.2	P13637	182350	The protein encoded by this gene belongs to the family of P-type cation transport ATPases, and to the subfamily of Na+/K+ -ATPases. Na+/K+ -ATPase is an integral membrane protein responsible for establishing and maintaining the electrochemical gradients of Na and K ions across the plasma membrane. This gene encodes an alpha 3 catalytic subunit. Heterozygous variants in ATP1A3 are responsible for …	Syndromic	Two siblings from a British family with CAPOS syndrome and a p.Glu818Lys missense variant in ATP1A3 were diagnosed with autism spectrum disorder; this variant was also observed in two additional families with CAPOS syndrome in the absence of ASD (Demos et al., 2014). A probably damaging missense variant in ATP1A3 was identified in an ASD proband from the Autism Sequencing Consortium (De Rubeis et…	21	0		0		24468074		27276195,29346770,33762331
ATP2B1	ATPase plasma membrane Ca2+ transporting 1	490	PMCA1, PMCA1kb	12	12q21.33	P20020	108731	The protein encoded by this gene belongs to the family of P-type primary ion transport ATPases characterized by the formation of an aspartyl phosphate intermediate during the reaction cycle. These enzymes remove bivalent calcium ions from eukaryotic cells against very large concentration gradients and play a critical role in intracellular calcium homeostasis. The mammalian plasma membrane calcium…	Syndromic	Rahimi et al., 2022 clinically described a cohort of 12 unrelated individuals with variants in the ATP2B1 gene and an overlapping phenotype of mild to moderate developmental delay/intellectual disability; five of these individuals were diagnosed with autism spectrum disorder. Additional functional characterization of the nine ATP2B1 missense variants identified in affected individuals in this rep…	2	0		0		35358416
ATP2B2	ATPase, Ca++ transporting, plasma membrane 2	108733	PMCA2, PMCA2a, PMCA2i	3	3p25.3	Q01814	108733	This gene encodes the plasma membrane calcium ATPase isoform 2. The protein encoded by this gene belongs to the family of P-type primary ion transport ATPases characterized by the formation of an aspartyl phosphate intermediate during the reaction cycle. These enzymes remove bivalent calcium ions from eukaryotic cells against very large concentration gradients and play a critical role in intracel…	Genetic Association	Genetic association has been found between the ATP2B2 gene and autism in a combined AGRE, ISART (Italian) and US cohort (Carayol et al., 2011). A de novo missense variant that was predicted to be damaging (p.Thr818Met) was identified in the ATP2B2 gene in an ASD proband from the Simons Simplex Collection in Iossifov et al., 2014, and two de novo nonsense variants in this gene were observed in ASD…	12	3	22739633,23620727,28540026	0		21757185		2.37153e+07
ATP6V0A2	ATPase H+ transporting V0 subunit a2	23545	A2, ARCL, ARCL2A, ATP6A2, ATP6N1D, J6B7, RTF, STV1, TJ6, TJ6M, TJ6S, VPH1, WSS	12	12q24.31	Q9Y487	611716	The protein encoded by this gene is a subunit of the vacuolar ATPase (v-ATPase), an heteromultimeric enzyme that is present in intracellular vesicles and in the plasma membrane of specialized cells, and which is essential for the acidification of diverse cellular components. V-ATPase is comprised of a membrane peripheral V(1) domain for ATP hydrolysis, and an integral membrane V(0) domain for pro…	Rare single gene variant	Rare inherited loss-of-function and damaging missense variants in the ATP6V0A2 gene were identified in ASD probands from the Simons Simplex Collection in Krumm et al., 2015; targeted sequencing of 536 Chinese ASD probands and 1457 Chinese controls in Guo et al., 2017 identified additional rare inherited variants in this gene in ASD probands. Subsequent Transmission and De Novo Association (TADA) …	4	0		0		25961944		28831199
ATP8A1	ATPase phospholipid transporting 8A1	10396	ATPASEII, ATPIA, ATPP2	4	4p13	Q9Y2Q0	609542	The protein encoded by the ATP8A1 gene is a catalytic component of a P4-ATPase flippase complex which catalyzes the hydrolysis of ATP coupled to the transport of aminophospholipids from the outer to the inner leaflet of various membranes and ensures the maintenance of asymmetric distribution of phospholipids.	Rare single gene variant	Elevated levels of ATP8A1 protein was observed in the hippocampus and temporal lobe of juvenile autistic subjects compared to controls in Kerr et al., 2016. In the same report, intra-hippocampal injection of ATP8A1-expressing lentivirus in mice resulted in fewer and weaker excitatory synapses in the CA1 region, as well as autistic-like social behavior in the three-chambered social test.	4	0		0		27287255
ATRNL1	Attractin-like 1	26033	ALP, bA338L11.1, bA454H24.1	10	10q25.3	Q5VV63	612869	May play a role in melanocortin signaling pathways that regulate energy homeostasis	Rare single gene variant	A de novo deletion involving the ATRNL1 gene was identified in a male patient diagnosed with PDD-NOS, cognitive impairment, ataxia, ventricular septal defect, postnatal growth retardation, and dysmorphic features (Stark et al., 2010).	5	0		0		20670697
ATRX	alpha thalassemia/mental retardation syndrome X-linked	546	RP5-875J14.1, ATR2, JMS, MGC2094, MRXHF1, RAD54, RAD54L, SFM1, SHS, XH2, XNP, ZNF-HX	X	Xq21.1	P46100	300032	The protein encoded by this gene contains an ATPase/helicase domain, and thus it belongs to the SWI/SNF family of chromatin remodeling proteins. Mutations in this gene are associated with an X-linked mental retardation (XLMR) syndrome most often accompanied by alpha-thalassemia (ATRX) syndrome. These mutations have been shown to cause diverse changes in the pattern of DNA methylation, which may p…	Syndromic	A rare mutation in the ATRX gene has been identified with ASD (Gong et al., 2008).	28	0		0		16722615		25147162
ATXN7	Ataxin 7	6314	ADCAII, FLJ17787, OPCA3, SCA7	3	3p14.1	O15265	607640	Acts as component of the STAGA transcription coactivator-HAT complex. Mediates the interaction of STAGA complex with the CRX and is involved in CRX-dependent gene activation. Defects in ATXN7 are the cause of spinocerebellar ataxia type 7 (SCA7) [MIM:164500].	Rare single gene variant	A de novo deletion of the ATXN7 gene was identified in an autistic proband from a simplex family (van Daalen et al., 2011).	2	0		0		21837366
AUTS2	activator of transcription and developmental regulatorAUTS2	26053	FBRSL2, MRD26	7	7q11.22	Q8WXX7	607270	Component of a Polycomb group (PcG) multiprotein PRC1-like complex, a complex class required to maintain the transcriptionally repressive state of many genes, including Hox genes, throughout development.In the cytoplasm, plays a role in axon and dendrite elongation and in neuronal migration during embryonic brain development. Promotes reorganization of the actin cytoskeleton, lamellipodia formati…	Rare Single Gene variant	Rare variants and deletions have been identified in AUTS2 in individuals with ASD and other neurodevelopmental disorders (NDD) in multiple studies. While initial studies were performed without rigorous comparison with controls, Beunders et al., 2013 demonstrated a statistical enrichment of exonic AUTS2 deletions in NDD cases compared to controls (24/49,684 cases vs. 0/16,784 controls; P=0.00092).…	56	1	28540026	0		12160723	17211639	19546859,19567891,19948250,20502679,20615956,21471458,22872102,23332918,23349641,25180570,25205402,25519132,30953002,35982159
AVP	Arginine vasopressin	551	ADH, ARVP-NPII, AVRP, VP,AVP	20	20p13	P01185	192340	This gene encodes a member of the vasopressin/oxytocin family and preproprotein that is proteolytically processed to generate multiple protein products, including the neuropeptide hormone arginine vasopressin. Arginine vasopressin plays a role in many biological processes, including cognition, tolerance, adaptation and complex sexual and maternal behaviour.	Functional	Brattleboro rats, which have a spontaneous mutation disrupting the AVP gene, were shown to display a natural deficit in social discrimination that could be reversed by treatment with clozapine or a neurotensin analog (Feifel et al., 2009). One of the receptors for arginine vasopressin is the protein encoded by the ASD-associated gene AVPR1.	4	1	27242401	0		19322170
AVPR1A	arginine vasopressin receptor 1A	552		12	12q14.2	P37288	600821	The encoded protein is a receptor for arginine vasopressin. It belongs to the G -protein coupled receptor family.	Rare Single Gene variant, Genetic Association	Several studies have found genetic association and rare variants in the AVPR1A gene that are identified with autism. Cohorts and populations studied include CLSA, US, Israeli and Korean, In addition, the AVPR1A gene has been found to be genetically associated with creative dance performance in an Israeli cohort. A recent study reported association of the RS3 allele and human maternal behavior (Av…	24	10	12082568,15098001,20452058,20546835,21453499,25707602,26087016,27874273,27920663,28808521	0		16520824	10466725	15947188,16205790,16504276,20838784,21980412,22764113
AVPR1B	arginine vasopressin receptor 1B	553	AVPR3	1	1q32.1	P47901	600264	The protein encoded by this gene acts as receptor for arginine vasopressin. The activity of this receptor is mediated by G proteins which activate a phosphatidyl-inositol-calcium second messenger system.	Functional	Family-based association testing in 207 families with an ASD proband identified association between two SNPs in the AVPR1B gene (rs28632197, P=0.006 and rs35369693, p=0.025) and a diagnosis of ASD (Francis et al., 2016). Avpr1b knockout mice exhibit a number of behavioral abnormalities, including abnormalities in social behavior and aggression, some of which were gender-specific (Wersinger et al.…	8	2	1.79091e+07	0		27920663
AZGP1	alpha-2-glycoprotein 1, zinc-binding	563	ZA2G, ZAG	7	7q22.1	P25311	194460	Stimulates lipid degradation in adipocytes and causes the extensive fat losses associated with some advanced cancers. May bind polyunsaturated fatty acids.	Rare single gene variant	Two non-synonymous postzygotic mosaic mutations (PZMs) in the gene were identified in ASD probands in Lim et al., 2017; comparison with a background set of 84,448 privately inherited variants demonstrated that this gene harbored more PZMs than expected based on background rates (2/571 observed vs. 4/84,448 expected; hypergeometric P-value of 2.7E-04). A de novo frameshift variant in the AZGP1 gen…	3	0		0		28714951
BACE1	beta-secretase 1	23621	ASP2, BACE, HSPC104	11	11q23.3	P56817	604252	This gene encodes a member of the peptidase A1 family of aspartic proteases. Alternative splicing results in multiple transcript variants, at least one of which encodes a preproprotein that is proteolytically processed to generate the mature protease. This transmembrane protease catalyzes the first step in the formation of amyloid beta peptide from amyloid precursor protein.	Functional	A de novo non-coding variant that was predicted to target the BACE1 gene via chromatin interactions was identified in a Korean ASD proband from a simplex family in Kim et al., 2022; functional analysis in human induced pluripotent stem cells derived from the proband and the proband's parents demonstrated that this variant resulted in significantly increased levels of BACE1 expression in patient-d…	4	0		0		35840799
BAIAP2	BAI1-associated protein 2	10458	BAP2; FLAF3; IRSP53	17	17q25.3	Q9UQB8	605475	An adaptor protein of post-synaptic density that links membrane bound G-proteins to cytoplasmic effector proteins	Genetic Association	Genetic association has been found between the BAIAP2 gene and autism (Toma et al., 2011) as well as with ADHD (Ribass et al., 2009). In addition, a rare deletion in the BAIAP2 gene was identified with autism (Celestino-Soper et al., 2011).	14	0		0		20888579	1.11301e+07	19733838,19933840,20360004,20707603,22179776,24392092
BAIAP2L1	BAR/IMD domain containing adaptor protein 2 like 1	55971	IRTKS	7	7q21.3-q22.1	Q9UHR4	611877	This gene encodes a member of the IMD (IRSp53/MIM homology domain) family. Members of this family can be subdivided in two groups, the IRSp53-like and MIM-like, based on the presence or absence of the SH3 (Src homology 3) domain. The protein encoded by this gene contains a conserved IMD, also known as F-actin bundling domain, at the N-terminus, and a canonical SH3 domain near the C-terminus, so i…	Rare single gene variant	Rare de novo variants in the BAIAP2L1 gene have been identified in ASD probands, including a de novo missense variant (p.Ala481Val) in a proband from the Simons Simplex Collection (Iossifov et al., 2014; Sanders et al., 2015; Yuen et al., 2017; Turner et al., 2017; Satterstrom et al., 2020). Functional assessment of the ASD-associated p.Ala481Val missense variant in Drosophila using an overexpres…	6	0		0		25363768		35294868
BAZ2B	bromodomain adjacent to zinc finger domain 2B	29994	WALp4	2	2q24.2	Q9UIF8	605683	This gene belongs to the bromodomain gene family. Members of this gene family encode proteins that are integral components of chromatin remodeling complexes. The encoded protein showed strong preference for the activating H3K14Ac mark in a histone peptide screen, suggesting a potential role in transcriptional activation.	Rare single gene variant	Two de novo variants in the BAZ2B gene (a loss-of-function variant and a damaging missense variant) were identified in ASD probands from the Simons Simplex Collection in Iossifov et al., 2014. A second loss-of-function (LoF) variant in BAZ2B was identified in a patient presenting with ASD, moderate intellectual disability, and macrocephaly in Bowling et al., 2017. A third LoF variant in this gene…	7	0		0		25363768		2.88671e+07
BBS4	Bardet-Biedl syndrome 4	585		15	15q24.1	Q96RK4	600374	This gene is a member of the Bardet-Biedl syndrome (BBS) gene family. Bardet-Biedl syndrome is an autosomal recessive disorder characterized by severe pigmentary retinopathy, obesity, polydactyly, renal malformation and cognitive disability. The proteins encoded by BBS gene family members are structurally diverse. The similar phenotypes exhibited by mutations in BBS gene family members are likely…	Rare single gene variant	Inherited exon-disruptive deletions in the BBS4 gene was identified in two unrelated ASD cases (Girirajan et al., 2013).	5	1	28472652	0		23375656
BCAS1	breast carcinoma amplified sequence 1	8537	AIBC1, NABC1	20	20q13.2	O75363	602968	This gene is a candidate oncogene that resides in a region at 20q13 which is amplified in a variety of tumor types and associated with more aggressive tumor phenotypes. It is expressed in brain and prostate, and at lower levels in testis, intestine and colon, overexpressed in most breast cancer cell lines, and down-regulated in some colorectal tumors.	Rare single gene variant	This gene was originally identified as an ASD candidate gene based on its enrichment in an autism-associated protein interaction module. Sequencing of post-mortem brain tissue from 25 ASD cases resulted in the identification of significant non-synonymous variants in this gene with an expected false-positive rate at 0.1, confirming the involvement of this module with autism; this finding was furth…	5	0		0		25549968
BCKDK	Branched chain ketoacid dehydrogenase kinase	10295	BCKDKD, BDK	16	16p11.2	O14874	614901	Catalyzes the phosphorylation and inactivation of the branched-chain alpha-ketoacid dehydrogenase complex, the key regulatory enzyme of the valine, leucine and isoleucine catabolic pathways. Key enzyme that regulate the activity state of the BCKD complex. Defects in this gene are associated with branched-chain ketoacid dehydrogenase kinase deficiency (BCKDKD) [MIM:614923], a metabolic disorder ch…	Rare single gene variant	Three different homozygous variants (one nonsense, one frameshift, one missense) in the BCKDK gene that segregated with disease were identified in three consanguineous families presenting with autism and ID (Novarino et al., 2012).	7	0		0		22956686		2.37167e+07
BCL11A	B-cell CLL/lymphoma 11A (zinc finger protein)	53335	BCL11A-L-S,BCL11A-XL,BCL11a-M, CTIP1, EVI9, HBFQTL5, ZNF856,BCL11A	2	2p16.1	Q9H165	606557	This gene encodes a C2H2 type zinc-finger protein by its similarity to the mouse Bcl11a/Evi9 protein that functions as a myeloid and B-cell proto-oncogene. BCL11A resides within the dyslexia susceptibility candidate region 3 (DYX3) and has been proposed to be a candidate gene in chromosome 2p16.1-p15 deletion syndrome.	Rare single gene variant	A de novo loss-of-function variant in the BCL11A gene has been identified in an ASD proband from the Simons Simplex Collection (Iossifov et al., 2014). This gene was also identified in an ASD whole-exome sequencing study and subsequent TADA (transmission and de novo association) analysis as a gene strongly enriched for variants likely to affect ASD risk with a false discovery rate (FDR) of <0.1 (…	24	0		0		22542183		25363760,26182416,26401017,27453576
BCL2	B-cell CLL/lymphoma 2	596	Bcl-2; BCL2	18	18q21.33	P10415	151430	An integral outer mitochondrial membrane protein that blocks the apoptotic cell death	Functional	Studies have shown that the expression of Bcl-2 is significantly decreased in the brain of autistic subjects.	10	0		0		20375269	15233914,2250705,8358790,8402909,9027314	19854241,20460269,20648653,21300885
BCORL1	BCL6 corepressor like 1	63035	BCoR-L1, CXorf10	X	Xq26.1	Q5H9F3	300688	The protein encoded by this gene is a transcriptional corepressor that is found tethered to promoter regions by DNA-binding proteins. The encoded protein can interact with several different class II histone deacetylases to repress transcription.	Rare single gene variant	Shukla et al., 2019 reported five individuals from three pedigrees with maternally-inherited missense variants in the BCORL1 gene that presented with an X-linked neurodevelopmental disorder characterized by intellectual disability, behavioral abnormalities, and dysmorphic features; autism spectrum disorder was reported in all five individuals in this report. A rare de novo missense variant in thi…	8	0		0		30941876
BDNF	Brain-derived neurotrophic factor	627	ANON2, BULN2	11	11p14.1	P23560	113505	During development, promotes the survival and differentiation of selected neuronal populations of the peripheral and central nervous systems. Participates in axonal growth, pathfinding and in the modulation of dendritic growth and morphology. Major regulator of synaptic transmission and plasticity at adult synapses in many regions of the CNS.	Functional	BDNF(+/-) mice displayed a global reduction in grooming activity, with fewer bouts and transitions between specific grooming stages, altered grooming syntax, as well as hypolocomotion and increased turning behavior (Kyzar et al., 2012). Abnormal BDNF serum levels in ASD cases have also been reported (Nelson et al., 2001; Miyazaki et al., 2004; Connolly et al., 2006; Hashimoto et al., 2006). Two m…	12	0		1	26820673	22951260	11357950	25182223,27501933,27506602
BICDL1	BICD family like cargo adaptor 1	92558	BICDR-1, BICDR1,CCDC64, CCDC64A, H_267D11.1	12	12q24.23	Q6ZP65		This protein is a component of the secretory vesicle machinery in developing neurons that acts as a regulator of neurite outgrowth.	Genetic Association	Genetic association has been found between the BICDL1 gene (formerly known as the CCDC64 gene) and autism in two large cohorts (AGRE and ACC) of European ancestry and replicated in two other cohorts (CAP and CART) (Wang et al., 2009).	2	1	22935194	0		19404256
BICRA	BRD4 interacting chromatin remodeling complex associated protein	29998	GLTSCR1	19	19q13.33	Q9NZM4	605690	Component of SWI/SNF chromatin remodeling subcomplex GBAF that carries out key enzymatic activities, changing chromatin structure by altering DNA-histone contacts within a nucleosome in an ATP-dependent manner. May play a role in BRD4-mediated gene transcription.	Syndromic	Barish et al., 2020 identified 12 individuals with rare variants in the BICRA gene that exhibited neurodevelopmental phenotypes including developmental delay, intellectual disability, autism spectrum disorder, and behavioral abnormalities as well as dysmorphic features.	2	0		0		33232675
BIN1	bridging integrator 1	274	AMPH2, AMPHL, SH3P9	2	2q14.3	O00499	601248	This gene encodes several isoforms of a nucleocytoplasmic adaptor protein, one of which was initially identified as a MYC-interacting protein with features of a tumor suppressor. Isoforms that are expressed in the central nervous system may be involved in synaptic vesicle endocytosis and may interact with dynamin, synaptojanin, endophilin, and clathrin.	Rare single gene variant	In a genome-wide association study of 2165 participants from the Autism Genetic Resource Exchange (AGRE) performed to examine associations between genomic loci and endophenotypes associated with ASDs, it was shown that item 27 (association of loss of motor	self-help	play	social	or movement skills with physical illness") on the Autism Diagnostic Interview-Revised (ADIR ) is significantly associated with the BIN1 gene (Connolly et al.	2012)."	4	0			22935194			20142620,23275889,35982159
BIRC6	Baculoviral IAP repeat containing 6	57448	APOLLON, BRUCE	2	2p22.3	Q9NR09	605638	This gene encodes a protein with a BIR (baculoviral inhibition of apoptosis protein repeat) domain and a UBCc (ubiquitin-conjugating enzyme E2, catalytic) domain that inhibits apoptosis by facilitating the degradation of apoptotic proteins by ubiquitination.	Rare single gene variant	Three de novo variants in this gene (one nonsense, two missense) have been identified in simplex ASD probands (Iossifov et al., 2012; De Rubeis et al., 2014). Furthermore, an inherited LoF variant in this gene was observed in both affected siblings from a quartet ASD family (Yuen et al., 2015). This gene was also included in a set of genes strongly enriched for those likely to affect risk (FDR < …	12	0		0		22542183		25363760,25621899,26938441
BMAL1	basic helix-loop-helix ARNT like 1	406	ARNTL, ARNTL1c, JAP3, MOP3, PASD3, TIC, bHLHe5,BMAL1	11	11p15.3	O00327	602550	The protein encoded by this gene is a basic helix-loop-helix protein that forms a heterodimer with CLOCK. This heterodimer binds E-box enhancer elements upstream of Period (PER1, PER2, PER3) and Cryptochrome (CRY1, CRY2) genes and activates transcription of these genes. PER and CRY proteins heterodimerize and repress their own transcription by interacting in a feedback loop with CLOCK/ARNTL compl…	Rare single gene variant	BMAL1 (previously called ARNTL) was initially proposed as an autism candidate gene based on the identification of a missense variant that was predicted to be damaging in a Japanese ASD proband (Yang et al., 2016). A de novo frameshift variant in this gene was identified in an ASD proband from a simplex family from the AGRE cohort in Yuen et al., 2017, and an inherited nonsense variant in this gen…	9	0		0		25957987
BMPR1B	bone morphogenetic protein receptor type 1B	658	ALK-6, ALK6, AMDD, BDA1D, BDA2, CDw293	4	4q22.3	O00238	603248	This gene encodes a member of the bone morphogenetic protein (BMP) receptor family of transmembrane serine/threonine kinases. The ligands of this receptor are BMPs, which are members of the TGF-beta superfamily. BMPs are involved in endochondral bone formation and embryogenesis. These proteins transduce their signals through the formation of heteromeric complexes of 2 different types of serine (t…	Rare single gene variant	BMPR1B was identified as an ASD candidate gene in Wilfert et al., 2021 based on the discovery of private likely gene-disruptive (LGD) variants in this highly constrained (pLI 0.99) gene that were exclusively transmitted to four ASD probands in three independent families.	2	0		0		34312540
BRAF	v-raf murine sarcoma viral oncogene homolog B	673	B-RAF1, BRAF1, NS7, RAFB1	7	7q34	P15056	164757	This gene encodes a protein belonging to the raf/mil family of serine/threonine protein kinases. This protein plays a role in regulating the MAP kinase/ERKs signaling pathway, which affects cell division, differentiation, and secretion. Mutations in this gene are associated with cardiofaciocutaneous syndrome (CFC) [MIM:115150], a disease characterized by heart defects, mental retardation and a di…	Syndromic	De novo missense variants in the BRAF gene have been identified in ASD probands from the Autism Sequencing Consortium (De Rubeis et al., 2014) and the SPARK cohort (Wang et al., 2020). Single-molecular molecular inversion probe (smMIP) sequencing of 125 genes in over 16,000 cases with neurodevelopmental disorders and comparison of the mutation burden to non-psychiatric controls from ExAC in Wang …	16	0		0		24458522	1.64396e+07	2.41017e+07
BRCA2	breast cancer 2, early onset	675	RP11-298P3.4, BRCC2, BROVCA2, FACD, FAD, FAD1, FANCB, FANCD, FANCD1, GLM3, PNCA2	13	13q13.1	P51587	600185	Inherited mutations in BRCA2 confer increased lifetime risk of developing breast or ovarian cancer. Both BRCA1 and BRCA2 are involved in maintenance of genome stability, specifically the homologous recombination pathway for double-strand DNA repair. The BRCA2 protein contains several copies of a 70 aa motif called the BRC motif, and these motifs mediate binding to the RAD51 recombinase which func…	Rare Single Gene variant	Rare mutations in the BRCA2 gene have been identified in individuals with ASD (Neale et al., 2012).	6	0		0		22495311
BRD1	bromodomain containing 1	23774	BRL, BRPF1, BRPF2	22	22q13.33	O95696	604589	This gene encodes a bromodomain-containing protein that localizes to the nucleus and can interact with DNA and histone tails. The encoded protein is a component of the MOZ/MORF acetyltransferase complex and can stimulate acetylation of histones H3 and H4, thereby potentially playing a role in gene activation.	Genetic association	BRD1 was identified as an ASD candidate gene in Wilfert et al., 2021 based on the discovery of private likely gene-disruptive (LGD) variants in this highly constrained (pLI 0.99) gene that were exclusively transmitted to three ASD probands in three independent families and its interconnectedness with other ASD candidate genes in protein-protein interaction (PPI) networks in this report. A de novo…	6	0		0		34312540
BRD4	bromodomain containing 4	23476	CAP, HUNK1, HUNKI, MCAP	19	19p13.12	O60885	608749	BRD4 encodes a chromatin reader protein that recognizes and binds acetylated histones and plays a key role in transmission of epigenetic memory across cell divisions and transcription regulation. The protein encoded by the BRD4 gene remains associated with acetylated chromatin throughout the entire cell cycle and provides epigenetic memory for postmitotic G1 gene transcription by preserving acety…	Rare single gene variant	A de novo in-frame deletion variant in the BRD4 gene was identified in an ASD proband from the Simons Simplex Collection in Iossifov et al., 2012; functional characterization in Korb et al., 2017 demonstrated that this variant prevented a Brd4-induced increase in spine formation in transfected neurons compared to wild-type Brd4, suggesting a loss-of-function effect. Korb et al., 2017 also demonst…	9	0		0		22542183		2.88236e+07
BRINP1	BMP/retinoic acid inducible neural specific 1	1620	DBC1, DBCCR1, FAM5A	9	9q33.1	O60477	602865	Inhibits cell proliferation by negative regulation of the G1/S transition.	Functional	Brinp1-deficient mice were shown to exhibit an increased density of parvalbumin-expressing interneurons, reduced social interaction, increased locomotor activity, and impairments in memory using two distinct knockout mouse models (Kobayashi et al., 2014; Berkowicz et al., 2016).	3	0		0		24528488		27042284
BRINP3	BMP/retinoic acid inducible neural specific 3	339479	DBCCR1L, DBCCR1L1, FAM5C	1	1q31.1	Q76B58	618390	Inhibits neuronal cell proliferation by negative regulation of the cell cycle transition. Promotes pituitary gonadotrope cell proliferation, migration and invasion, when overexpressed. May play a role in cell pituitary tumor development.	Functional	Two non-overlapping homozygous deletions adjacent to the BRINP3 gene that overlapped with non-coding epigenetic marks were identified in unrelated ASD probands born to consanguineous families from the HMCA cohort (Schmitz-Abe et al., 2020). Brinp3 -/- mice had previously been shown to exhibit marked changes in anxiety-response on the elevated plus maze and evidence of altered sociability (Berkowi…	3	0		0		32820185
BRSK2	BR serine/threonine kinase 2	9024	C11orf7, PEN11B, SAD1, SADA, STK29	11	11p15.5	Q8IWQ3	609236	Serine/threonine-protein kinase that plays a key role in polarization of neurons and axonogenesis, cell cycle progress and insulin secretion.	Rare single gene variant	A de novo loss-of-function variant in the BRSK2 gene was identified in an ASD proband from the Autism Sequencing Consortium (De Rubeis et al., 2014), while a de novo in-frame deletion variant in this gene was observed in an ASD proband from the Simons Simplex Collection (Iossifov et al., 2014). Hiatt et al., 2019 identified nine individuals with rare heterozygous variants in the BRSK2 gene that p…	8	0		0		25363760		3.08796e+07
BRWD3	bromodomain and WD repeat domain containing 3	254065	BRODL, MRX93	X	Xq21.1	Q6RI45	300553	The protein encoded by this gene contains a bromodomain and several WD repeats. It is thought to have a chromatin-modifying function, and may thus play a role in transcription.	Syndromic	Variants in the BRWD3 gene are responsible for a form of X-linked intellectual disability associated with macrocephaly (Field et al., 2007; Tatton-Brown et al., 2017). A review of 17 males with 12 distinct null variants and 2 partial gene deletions in BRWD3 demonstrated that behavioral issues were present in 75% of patients, with ASD observed in 3 patients and shyness in social situations observe…	9	0		0		17668385		31714006
BST1	bone marrow stromal cell antigen 1	683	CD157	4	4p15.32	Q10588	600387	Bone marrow stromal cell antigen-1 is a stromal cell line-derived glycosylphosphatidylinositol-anchored molecule that facilitates pre-B-cell growth. The deduced amino acid sequence exhibits 33% similarity with CD38.	Multigenic CNV	Two intronic SNPs in the BST1 gene were shown to have significantly higher allele frequencies in Japanese ASD cases compared to unaffected Japanese controls (rs4301112, OR=6.4, p=0.0007; and rs28532698, OR=6.2, p=0.0012) that remained significant after multiple testing correction in Yokoyama et al., 2015. BST1-knockout mice were shown to exhibit anxiety-related and depression-like behaviors, whic…	5	0		1	29216786	26010484		28340569
BTAF1	RNA polymerase II, B-TFIID transcription factor-associated, 170kDa (Mot1 homolog, S. cerevisiae)	9044	MOT1, TAF(II)170, TAF172, TAFII170	10	10q23.32	O14981	605191	This gene encodes a TAF (TATA box-binding protein-associated factor), which associates with TBP (TATA box-binding protein) to form the B-TFIID complex that is required for transcription initiation of genes by RNA polymerase II. This TAF has DNA-dependent ATPase activity, which drives the dissociation of TBP from DNA, freeing the TBP to associate with other TATA boxes or TATA-less promoters.	Rare Single Gene variant	A rare duplication in the BTAF1 gene has been identified with ASD (Salyakina et al., 2011).	8	0		0		22016809		26401017
BTRC	beta-transducin repeat containing E3 ubiquitin protein ligase	8945	BETA-TRCP, FBW1A, FBXW1, FBXW1A, FWD1, bTrCP, bTrCP1, betaTrCP	10	10q24.32	Q9Y297	603482	Substrate recognition component of a SCF (SKP1-CUL1-F-box protein) E3 ubiquitin-protein ligase complex which mediates the ubiquitination and subsequent proteasomal degradation of target proteins. SCF(BTRC) mediates the ubiquitination of CTNNB1 and participates in Wnt signaling (PMIDs 12077367 and 12820959).	Rare single gene variant	A de novo splice-site variant and a transmitted protein-truncating variant in the BTRC gene were observed in ASD probands from the Autism Sequencing Consortium (De Rubeis et al., 2014), while a de novo damaging missense variant in the same gene was identifed in an ASD proband from a multiplex family from the iHART cohort (Ruzzo et al., 2019). TADA analysis of de novo and transmitted variants from…	4	0		0		25363760		31398340
C12orf57	Chromosome 12 open reading frame 57	113246	C10, GRCC10, TEMTYS	12	12p13.31	Q99622	615140	Function unknown; ubiquitously expressed in human tissues, with high expression in fetal brain. Temtamy syndrome (OMIM:218340), which is characterized by mental retardation with or without craniofacial dysmorphism, ocular coloboma, or abnormal corpus callosum, can be caused by homozygous or compound heterozygous mutation in the C12ORF57 gene.	Syndromic	The same homozygous variant in the C12orf57 gene (c.1A>G; p.Met1?) was detected in ten affected individuals from four consanguineous families of Arab descent; all affected individuals presented with developmental delay/intellectual disability, autistic features, and hypoplasia or agenesis of the corpus callosum (Akizu et al., 2013).	12	0		0		23453666		29383837
C15orf62	chromosome 15 open reading frame 62	643338		15	15q15.1	A8K5M9		This gene encodes for a protein of unknown function.	Rare single gene variant	A de novo stop-loss variant in the C15orf62 gene was identified in an ASD proband from the Simons Simplex Collection in O'Roak et al., 2012. Targeted sequencing of 536 Chinese ASD probands and 1457 Chinese controls in Guo et al., 2017 detected a rare inherited loss-of-function variant in this gene in a Chinese ASD proband. Transmission and De Novo Association (TADA) analysis of a combined cohort …	2	0		0		22495309		28831199
C4B	complement component 4B	721	CH, C4A, C4F, CO4, C4B1, C4B2, C4B3, C4B5, C4A13, C4A91, C4B12, CPAMD3	6	6p21.33	P0C0L5	120820	The encoded protein is part of the classical pathway of the complement system.	Genetic Association	Genetic association has been found between the C4B gene and autism (Odell et al., 2005). As well, studies have found decreased plasma concentrations of the C4B protein in autistic patients.	6	2	7.76099e+06	0		15694999	6.40155e+06
CA6	carbonic anhydrase VI	765	CA-VI; GUSTIN; MGC21256	1	1p36.23	P23280	114780	The protein encoded by this gene is one of several isozymes of carbonic anhydrase.	Rare Single Gene variant	Rare variants in the CA6 gene have been identified with autism (Bucan et al., 2009).	7	0		0		19557195	10616163,6943587,8761494,9784398	18091364
CACNA1A	Calcium channel, voltage-dependent, P/Q type, alpha 1A subunit	773	APCA, BI, CACNL1A4, CAV2.1, EA2, FHM, HPCA, MHP, MHP1, SCA6	19	19p13.13	O00555	601011	This gene encodes the pore-forming alpha-1A subunit, which is predominantly expressed in neuronal tissue, for voltage-dependent calcium channels. Mutations in this gene are associated with several neurological disorders: episodic ataxia, type 2 (OMIM 108500); migraine, familial hemiplegic, 1 (OMIM 141500); and spinocerebellar atxia 6 (OMIM 183086).	Rare single gene variant	Variants affecting the CACNA1A gene were identified in affected individuals from four unrelated families presenting with a spectrum of cognitive impairment including intellectual disability, executive dysfunction, ADHD and/or autism, as well as childhood-onset epileptic encephalopathy with refractory absence epilepsy, febrile seizures, downbeat nystagmus and episodic ataxia (Damaj et al., 2015). …	29	0		1	26566276	25735478		26758833,26938441,35722745
CACNA1B	calcium voltage-gated channel subunit alpha1 B	774	BIII, CACNL1A5, CACNN, Cav2.2	9	9q34.3	Q00975	601012	The protein encoded by this gene is the pore-forming subunit of an N-type voltage-dependent calcium channel, which controls neurotransmitter release from neurons. The encoded protein forms a complex with alpha-2, beta, and delta subunits to form the high-voltage activated channel. This channel is sensitive to omega-conotoxin-GVIA and omega-agatoxin-IIIA but insensitive to dihydropyridines.	Genetic association	In a study of 20 unrelated children with variable phenotypes found to have gains in DNA copy number in the subtelomeric 9q34 region, seven were found to carry monogenic duplications encompassing the CACNA1B gene. Four of these children with monogenic CACNA1B duplications were diagnosed with ASD (Yatensko et al., 2012).	13	2	1.90651e+07	0		22890305
CACNA1C	calcium channel, voltage-dependent, L type, alpha 1C subunit	775	TS, CACH2, CACN2, CaV1.2, CCHL1A1, CACNL1A1	12	12p13.33	O95234	114205	This gene encodes an alpha-1 subunit of a voltage-dependent calcium channel. Calcium channels mediate the influx of calcium ions into the cell upon membrane polarization.	Syndromic	This gene has been associated with syndromic autism, where a subpopulation of individuals with a given syndrome develop autism. In particular, mutation of the CACNA1C gene has been found to be associated with Timothy syndrome, patients which all also fall under the category of ASD. In addition, several studies have shown a genetic association between the CACNA1C gene and schizophrenia as well as …	58	4	21926974,23453885,26204268,29483656	1	31334289	15454078	1.14412e+07	15863612,16289402,17640527,17698014,18174367,18250309,18458091,18711365,19065143,19074970,20819988,21186355,21812127,23313911,23677916,23680436,23979604,25290268,25403839,27066530,29773754,34163037
CACNA1D	calcium channel, voltage-dependent, L type, alpha 1D	776	CACH3, CACN4, CCHL1A2, CACNL1A2	3	3p21.1	Q01668	114206	The encoded protein has low voltage-gated calcium channel activity. Mutations in this gene are responsible for primary aldosteronism with seizures and neurologic abnormalities (PASNA; OMIM 615474).	Functional	Rare de novo missnese variants in the CACNA1D gene have been identified in ASD probands from the Simons Simplex Collection (ORoak et al., 2012; Iossifov et al., 2012).	26	1	29483656	0		10611367	11285265	16172271,25363760,25620733
CACNA1E	calcium voltage-gated channel subunit alpha1 E	777	BII, CACH6, CACNL1A6, Cav2.3	1	1q25.3	Q15878	601013	This gene encodes the alpha-1E subunit of R-type calcium channels, which belong to the 'high-voltage activated' group that may be involved in the modulation of firing patterns of neurons important for information processing.	Rare single gene variant	Two de novo variants (a missense variant and a synonymous variant predicted in PMID 26938441 to affect splicing regulation by altering an exonic splicing regulator) were observed in the CACNA1E gene in ASD probands (O'Roak et al., 2012; Neale et al., 2012). Evaluation of the statistical significance of observing multiple functional de novo variants in this gene, taking into account gene length an…	19	0		0		22495309		26938441,30343943,34702355
CACNA1F	calcium channel, voltage-dependent, alpha 1F	778	JM8, JMC8, CSNB2, CSNBX2	X	Xp11.23	O60840	300110	The encoded protein has low voltage-gated calcium channel activity.	Genetic Association	This gene has been associated with syndromic autism, where a subpopulation of individuals with a given syndrome develop autism. Genetic association has also been found between the CACNA1F gene and schizophrenia in a Caucasian-European cohort from the UK population (Wei and Hemmings, 2006).	9	0		0		9662399	14973233	16155113,16650384,19717559,20238058
CACNA1G	calcium channel, voltage-dependent, T type, alpha 1G subunit	8913	NBR13; Cav3.1; Ca(V)T.1; MGC117234	17	17q21.33	O43497	604065	Voltage-activated calcium channels	Genetic Association	Genetic association has been found between the CACNA1G gene and autism in the AGRE cohort (Strom et al., 2010). Recently, a de novo synonymous variant in this gene was identified in an ASD proband from the Simons Simplex Collection (Iossifov et al., 2012).	24	1	28540026	0		19455149	10493502,11498049,12853961	19003958,19211869,19520861,20498062,26456284,26938441,27112236,35396579
CACNA1H	calcium channel, voltage-dependent, alpha 1H subunit	8912	T-type Ca(V)3.2 channels, CACNA1HB	16	16p13.3	O95180	607904	This gene encodes a T-type member of the alpha-1 subunit family, a protein in the voltage-dependent calcium channel complex. Calcium channels mediate the influx of calcium ions into the cell upon membrane polarization.	Rare Single Gene variant	Rare mutations in the CACNA1H gene have been identified with autism. In one study, missense mutations in CACNA1H were found in 6 of 461 individuals with ASD (Splawski et al., 2006).	32	0		0		16754686	14729682	16759699,17215393,17696120,18230611,18292205,19052226,19131331,19144837,20424171,22130660,22431737,26401017,35668055
CACNA1I	Calcium channel, voltage-dependent, T type, alpha 1I subunit	8911	RP1-172B20.4, Cav3.3, ca(v)3.3	22	22q13.1	Q9P0X4	608230	This gene encodes the pore-forming alpha subunit of a voltage gated calcium channel. The encoded protein is a member of a subfamily of calcium channels referred to as is a low voltage-activated, T-type, calcium channel. The channel encoded by this protein is characterized by a slower activation and inactivation compared to other T-type calcium channels. This protein may be involved in calcium sig…	Genetic association	An imputed SNP within the CACNA1I gene (rs5750860) showed association with ASD in a family-based association study in a combined sample of 2,781 parent/affected child trios from 543 multiplex Caucasian ASD families from the Autism Genetics Resource Exchange (AGRE) and 1,651 multiplex and simplex Caucasian ASD families from the Autism Genome Project (AGP) (Lu et al., 2012).	10	0		0		23241247		26401017
CACNA2D1	calcium voltage-gated channel auxiliary subunit alpha2delta 1	781	CACNA2, CACNL2A, CCHL2A, LINC01112, lncRNA-N3	7	7q21.11	P54289	114204	The preproprotein encoded by this gene is cleaved into multiple chains that comprise the alpha-2 and delta subunits of the voltage-dependent calcium channel complex. Calcium channels mediate the influx of calcium ions into the cell upon membrane polarization. Mutations in this gene can cause cardiac deficiencies, including Brugada syndrome and short QT syndrome.	Rare single gene variant	A de novo missense variant that was predicted to be damaging (p.Arg351Thr) was observed in the CACNA2D1 gene in an ASD proband from the Simons Simplex Collection (Iossifov et al., 2014); functional characterization of this variant in Risher et al., 2018 demonstrated that CACNA2D1-p.Arg351Thr failed to rescue defects in synaptogenesis in transfected organotypic slices from Cacna2d1-knockout mice. …	8	0		0		25363768		30054448
CACNA2D3	Calcium channel, voltage-dependent, alpha 2/delta subunit 3	55799	HSA272268	3	3p21.1-p14.3	Q8IZS8	606399	This gene encodes a member of the alpha-2/delta subunit family, a protein in the voltage-dependent calcium channel complex. The alpha-2/delta subunit of voltage-dependent calcium channels regulates calcium current density and activation/inactivation kinetics of the calcium channel. Acts as a regulatory subunit for P/Q-type calcium channel (CACNA1A), N-type (CACNA1B), L-type (CACNA1C OR CACNA1D) b…	Rare single gene variant	This gene was identified in an ASD whole-exome sequencing study and subsequent TADA (transmission and de novo association) analysis as a gene strongly enriched for variants likely to affect ASD risk with a false discovery rate (FDR) of <0.1 (De Rubeis et al., 2014).	11	0		0		22542183		25363760
CACNB1	calcium voltage-gated channel auxiliary subunit beta 1	782	CAB1, CACNLB1, CCHLB1	17	17q12	Q02641	114207	The protein encoded by this gene belongs to the calcium channel beta subunit family. It plays an important role in the calcium channel by modulating G protein inhibition, increasing peak calcium current, controlling the alpha-1 subunit membrane targeting and shifting the voltage dependence of activation and inactivation.	Rare single gene variant	Genome-wide investigation of tandem repeats in 17,231 genomes of families with autism from the Autism Speaks MSSNG project and the Simons Simplex Collection in Trost et al., 2020 identified a rare tandem repeat expansion in the CACNB1 gene (chr17:39182673-39183931 (AAGGAGGAG;AAGAAGGAG)) in seven unrelated ASD probands. This tandem repeat in CACNB1 was observed in more than 0.1% of ASD-affected in…	3	0		0		32717741
CACNB2	Calcium channel, voltage-dependent, beta 2 subunit	783	RP11-383B4.2, CACNLB2, CAVB2, MYSB,CACNB2	10	10p12.33-p12.31	Q08289	600003	This gene encodes a subunit of a voltage-dependent calcium channel protein that is a member of the voltage-gated calcium channel superfamily. The beta subunit of voltage-dependent calcium channels contributes to the function of the calcium channel by increasing peak calcium current, shifting the voltage dependencies of activation and inactivation, modulating G protein inhibition and controlling t…	Genetic association	Three rare missense variants in the CACNB2 gene were identified in ASD probands from the Autism Genetic Resource Exchange (AGRE); while these variants showed incomplete segregation with ASD in the probands' respective families, all three variants altered time-dependent inactivation of Ca2+ channels in whole-cell patch-clamp recordings of HEK293 cells expressing mutant CACNB2 (Breitenkamp et al., …	11	2	2.34539e+07	0		24752249
CAD	carbamoyl-phosphate synthetase 2, aspartate transcarbamylase, and dihydroorotase	790	CDG1Z, DEE50, EIEE50, GATD4	2	2p23.3	P27708	114010	The de novo synthesis of pyrimidine nucleotides is required for mammalian cells to proliferate. This gene encodes a trifunctional protein which is associated with the enzymatic activities of the first 3 enzymes in the 6-step pathway of pyrimidine biosynthesis: carbamoylphosphate synthetase (CPS II), aspartate transcarbamoylase, and dihydroorotase. This protein is regulated by the mitogen-activate…	Rare single gene variant	CAD was identified as an ASD candidate gene in Wilfert et al., 2021 based on the discovery of private likely gene-disruptive (LGD) variants in this highly constrained (pLI 0.99) gene that were exclusively transmitted to four ASD probands in four independent families. A de novo missense variant in this gene had previously been identified in an ASD proband from the Simons Simplex Collection (Iossif…	6	0		0		34312540
CADM1	cell adhesion molecule 1	23705	BL2; ST17; IGSF4; NECL2; RA175; TSLC1; IGSF4A; Necl-2; SYNCAM; sgIGSF; sTSLC-1; synCAM1; MGC51880; MGC149785; DKFZp686F1789; CADM1	11	11q23.3	Q9BY67	605686	The gene encodes a brain-specific, immunoglobulin domain-containing protein. It binds to intracellular PDZ-domain proteins and functions as a homophilic cell adhesion molecule at the synapse.	Rare Single Gene variant	Rare variants in the CADM1 gene have been identified with autism (Zhiling et al., 2008).	10	0		0		18957284	12202822	18054859,18606990,18615557,21364653
CADM2	Cell adhesion molecule 2	253559	IGSF4D, NECL3, Necl-3, SynCAM 2, synCAM2	3	3p12.1	Q8N3J6	609938	Adhesion molecule that engages in homo- and heterophilic interactions with the other nectin-like family members, leading to cell aggregation. Important for synapse organization, providing regulated trans-synaptic adhesion.	Genetic association	CADM2 was identified in an ASD candidate gene via homozygous haplotype mapping analysis performed on 1,402 Autism Genome Project trios genotyped for 1 million single nucleotide polymorphisms (SNPs) (Casey et al., 2012).	6	1	25477900	0		21996756
CADPS	calcium dependent secretion activator	8618	CADPS1, CAPS, CAPS1, UNC-31	3	3p14.2	Q9ULU8	604667	This gene encodes a novel neural/endocrine-specific cytosolic and peripheral membrane protein required for the Ca2+-regulated exocytosis of secretory vesicles. The protein acts at a stage in exocytosis that follows ATP-dependent priming, which involves the essential synthesis of phosphatidylinositol 4,5-bisphosphate (PtdIns(4,5)P2).	Genetic association	An intronic SNP in the CADPS gene (SNP ID rs1452075) was the index variant for a locus that demonstrated significant association with ASD in a genome-wide meta-analysis of cases and controls (P = 2.1E-07); multi-trait analysis of genome-wide association (MTAG) using GWAS data for ASD and educational attainment showed that this locus reached genome-wide significance (P = 3.17E-09) (Grove et al., 2…	5	0		0		30804558
CADPS2	Ca2+-dependent activator protein for secretion 2	93664	FLJ40851, KIAA1591	7	7q31.32	Q658Q2	609978	The encoded protein has calcium-binding activity and mediates vesicle exocytosis.	Rare Single Gene variant	Studies have found rare variants in the CADPS2 gene to be associated with autism, although one study found no genetic association in a family-based TDT test (Cisternas et al., 2003).	12	0		0		12659812		17344385,17428348,20171287,21626674,23715297,24737869,24923991
CAMK2A	calcium/calmodulin dependent protein kinase II alpha	815	CAMKA, CaMKIINalpha, CaMKIIalpha, MRD53, MRT63	5	5q32	Q9UQM7	114078	The product of this gene belongs to the serine/threonine protein kinases family, and to the Ca(2+)/calmodulin-dependent protein kinases subfamily. The alpha chain encoded by this gene is required for hippocampal long-term potentiation (LTP) and spatial learning. In addition to its calcium-calmodulin (CaM)-dependent activity, this protein can undergo autophosphorylation, resulting in CaM-independe…	Rare single gene variant	A de novo missense variant in the CAMK2A gene (c.548A>T;p.Glu183Val) was identified in an ASD proband from the Simons Simplex Collection in Iossifov et al., 2014; additional functional characterizaton in Stephenson et al., 2017 demonstrated the p.Glu183Val missense variant disrupted multiple CaMKII functions, induced synaptic deficits and caused ASD-related behavioral alterations in mice. A de no…	11	1	29147782	0		25363768		28130356,29100089,29802289
CAMK2B	calcium/calmodulin dependent protein kinase II beta	816	CAM2, CAMK2, CAMKB	7	7p13	Q13554	607707	The product of this gene belongs to the serine/threonine protein kinase family and to the Ca(2+)/calmodulin-dependent protein kinase subfamily. Calcium signaling is crucial for several aspects of plasticity at glutamatergic synapses. In mammalian cells, the enzyme is composed of four different chains: alpha, beta, gamma, and delta. The product of this gene is a beta chain.	Syndromic	Kury et al., 2017 reported 10 individuals with intellectual disability that were found to carry de novo variants in the CAMK2B gene, many of which were experimentally shown to have either loss-of-function or gain-of-function effects; three of these individuals also presented with ASD/autistic features.	9	0		0		29100089		29712998
CAMK4	calcium/calmodulin dependent protein kinase IV	814	CaMK IV, CaMK-GR, CaMKIV, caMK	5	5q22.1	Q16566	114080	The product of this gene belongs to the serine/threonine protein kinase family, and to the Ca(2+)/calmodulin-dependent protein kinase subfamily. This enzyme is a multifunctional serine/threonine protein kinase with limited tissue distribution, that has been implicated in transcriptional regulation in lymphocytes, neurons and male germ cells.	Genetic association	De novo variants in the CAMK4 gene have been identified in three individuals presenting with dystonia and involuntary movements including chorea or myoclonus, developmental delay, intellectual disability, and ASD and other behavioral problems (Zech et al., 2018; Zech et al., 2020; Zech et al., 2021). A coding-synonymous variant in the CAMK4 gene (rs25925) had previously been shown to associate wi…	5	0		0		24442360
CAMSAP2	calmodulin regulated spectrin-associated protein family, member 2	23271	RP11-93N17.1, CAMSAP1L1	1	1q32.1	Q08AD1	613775	This protein contains a microtubule-binding CKK domain as well as a calponin homology (CH) actin-binding domain.	Rare Single Gene variant	A rare CAMSAP2 duplication was found in a patient with autism and moderate intellectual disability (Leblond et al., 2012).	2	0		0		22346768
CAMTA1	calmodulin binding transcription activator 1	23261	RP3-467L1.1	1	1p36.31-p36.23	Q9Y6Y1	611501	This protein is a transcriptional activator and may act as a tumor suppressor.	Rare single gene variant	A rare deletion in the CAMTA1 gene has been identified with developmental delay (Mikhail et al., 2011).	10	0		0		22031302
CAMTA2	calmodulin binding transcription activator 2	23125		17	17p13.2	O94983	611508	The protein encoded by this gene is a member of the calmodulin-binding transcription activator protein family. Members of this family share a common domain structure that consists of a transcription activation domain, a DNA-binding domain, and a calmodulin-binding domain. A homozygous 5'UTR variant that was 6 bases upstream of the translation start site of the CAMTA2 gene was found to segregate w…	Syndromic	Two rare and potentially damaging de novo missense variants in the CAMTA2 gene have been identified in ASD probands from the SPARK cohort (Zhou et al., 2022), while three protein-truncating variants in this gene were observed in ASD probands, compared to none in controls, from a case-control cohort (Trost et al., 2022). Transmission and de novo association (TADA) analysis of whole-exome and whole…	3	0		0		35982159		36368308
CAPN12	Calpain 12	147968		19	19q13.2	Q6ZSI9	608839	The protein encoded by this gene is a calcium-regulated non-lysosomal thiol-protease with broad endoepeptidase specificy.	Rare single gene variant	This gene was identified by TADA (transmission and de novo association) analysis of a combined dataset from the Simons Simplex Collection (SSC) and the Autism Sequencing Consortium (ASC) as a gene strongly enriched for variants likely to affect ASD risk with a false discovery rate (FDR) of <0.1 (Sanders et al., 2015).	6	0		0		26402605
CAPRIN1	Cell cycle associated protein 1	4076	GPIAP1, GPIP137, M11S1, RNG105, p137GPI	11	11p13	Q14444	601178	May regulate the transport and translation of mRNAs of proteins involved in synaptic plasticity in neurons and cell proliferation and migration in multiple cell types. In neuronal cells, directly binds to several mRNAs associated with RNA granules, including BDNF, CAMK2A, CREB1, MAP2, NTRK2 mRNAs, as well as to GRIN1 and KPNB1 mRNAs, but not to rRNAs .	Functional	CAPRIN1 interacts with Fragile X Mental Retardation Protein (FMRP) at the level of the translation machinery as well as in trafficking neuronal granules (El Fatimay et al., 2012). A de novo nonsense variant in CAPRIN1 was identified in a male ASD proband (Jiang et al., 2013). Pavinato et al., 2022 identified 12 cases with loss-of-function variants in the CAPRIN1 gene presenting with a neurodevelo…	6	0		0		23849776		2.27372e+07
CARD11	caspase recruitment domain family member 11	84433	BENTA, BIMP3, CARMA1, IMD11, PPBL	7	7p22.2	Q9BXL7	607210	The protein encoded by this gene belongs to the membrane-associated guanylate kinase (MAGUK) family, a class of proteins that functions as molecular scaffolds for the assembly of multiprotein complexes at specialized regions of the plasma membrane. This protein is also a member of the CARD protein family, which is defined by carrying a characteristic caspase-associated recruitment domain (CARD) (…	Rare single gene variant	Two non-synonymous postzygotic mosaic mutations (PZMs) in the CARD11 gene were identified in ASD probands in Lim et al., 2017; comparison with a background set of 84,448 privately inherited variants demonstrated that this gene harbored more PZMs than expected based on background rates (2/571 observed vs. 7/84,448 expected; hypergeometric P-value of 9.4E-04).	2	0		0		28714951
CASK	calcium/calmodulin dependent serine protein kinase	8573	CAGH39, CAMGUK, CMG, FGS4, LIN2, MICPCH, MRXSNA, TNRC8	X	Xp11.4	O14936	300172	This gene encodes a calcium/calmodulin-dependent serine protein kinase. The encoded protein is a MAGUK (membrane-associated guanylate kinase) protein family member. These proteins are scaffold proteins and the encoded protein is located at synapses in the brain. Mutations in this gene are associated with FG syndrome 4 (OMIM 300422) and mental retardation and microcephaly with pontine and cerebell…	Syndromic	A likely damaging missense variant in the CASK gene was identified in an ASD proband from the Simons Simplex Collection in Iossifov et al., 2014. A de novo possibly damaging missense variant in CASK was identified in a female proband from the Deciphering Developmental Disorders (DDD) study presenting with autism, ADHD, developmental delay, and hypotonia (PMID 25533962). Mutations in this gene are…	22	0		0		25363768		28191889
CASKIN1	CASK interacting protein 1	57524	ANKS5A	16	16p13.3	Q8WXD9	612184	Enables identical protein binding activity. Predicted to be involved in signal transduction. Predicted to be active in cytoplasm and membrane. Immunoprecipitation studies in Tabuchi et al., 2002 demonstrated that Caskin1 stably binds to CASK in the brain, while affinity chromatography experiments determined that Caskin1 coassembles with CASK on the immobilized cytoplasmic tail of neurexin-1. Benc…	Functional	CASKIN1 was identified as an ASD candidate gene based on having a p-value < 0.001 following DeNovoWEST analysis of de novo variants in 16,877 ASD trios from the Simons Simplex Collection, the Autism Sequencing Consortium, the MSSNG cohort, and the SPARK cohort in Zhou et al., 2022; among the de novo variants observed in ASD cases in this analysis were a de novo loss-of-function variant and three …	7	0		0		35982159		35982160
CASZ1	castor zinc finger 1	54897	CAS11, CST, SRG, ZNF693, dJ734G22.1	1	1p36.22	Q86V15	609895	The protein encoded by this gene is a zinc finger transcription factor and may function as a tumor suppressor.	Rare single gene variant	De novo likely gene-disruptive (LGD) variants in the CASZ1 gene have been identified in two ASD-affected siblings from a multiplex family (Yuen et al., 2017), one proband with intellectual disability (Lelieveld et al., 2016), and one proband with an unspecified developmental disorder (Deciphering Developmental Disorders Study 2017). An integrated meta-analysis of de novo mutation data from a comb…	6	0		0		28263302		30559488
CAT	catalase	847		11	11p13	P04040	115500	This gene encodes catalase, a key antioxidant enzyme in the bodies defense against oxidative stress. Catalase is a heme enzyme that is present in the peroxisome of nearly all aerobic cells. Catalase converts the reactive oxygen species hydrogen peroxide to water and oxygen and thereby mitigates the toxic effects of hydrogen peroxide. Oxidative stress is hypothesized to play a role in the developm…	Functional	Rare de novo variants in the CAT gene have been identified in ASD probands, including a de novo missense variant (p.Gly204Glu) in a proband from the Simons Simplex Collection (Iossifov et al., 2014; Yuen et al., 2017). Functional assessment of the ASD-associated p.Gly204Glu missense variant in Drosophila using a rescue-based strategy in Macrogliese et al., 2022 demonstrated that humanized flies c…	4	0		0		25363768		35294868
CBLN1	cerebellin 1 precursor	869		16	16q12.1	P23435	600432	Required for synapse integrity and synaptic plasticity. During cerebellar synapse formation, essential for the formation and maintenance of parallel fiber and Purkinje cell synapses. When parallel fibers make contact with Purkinje spines, CBLN1 interaction with GRID2 triggers the recruitment of NRXN1 and secretory vesicles to the sites of contact. NRXN1-CBLN1-GRID2 signaling induces presynaptic m…	Functional	Increasing UBE3A in the nucleus and epileptic seizures were both shown to repress Cbln1 levels in Krishnan et al., 2017; deletion of Cbln1 in glutamate neurons of the midbrain ventral tegmental area (VTA) was shown to impair sociability in mice and weaken glutamatergic transmission in the same report. Previously it had been shown that Cbln1-null mice exhibit ataxia and abnormalities in synaptic i…	6	1	24133439	0		28297715	2.03955e+07
CBS	cystathionine beta-synthase	875	HIP4	21	21q22.3	P35520	613381	The encoded protein catalyzes conversion of homocysteine to cystathionine.	Functional, Negative association	A study found no functional association between cystathionine beta-synthase (CBS) deficiency and reproductive fitness.	8	1	28472652	0		12227460	3872065	1.68421e+07
CC2D1A	Coiled-coil and C2 domain containing 1A	54862	FREUD-1, Freud-1/Aki1, MRT3	19	19p13.12	Q6P1N0	610055	This gene encodes a transcriptional repressor that binds specifically to the DRE (dual repressor element) and represses HTR1A gene transcription in neuronal cells. Performs an essential function in controlling the functional maturation of synapses. Mutations in this gene are associated with mental retardation, autosomal recessive 3 (MRT3) [MIM:608443], a non-syndromic disorder characterized by si…	Rare single gene variant	Autosomal-recessive founder" mutations in the CC2D1A gene were identified in 4 families with a total of 16 individuals affected by a spectrum of cognitive and social impairments	including ASD	non-syndromic ID	and seizures (Manzini et al.	2014)."	15	0		0	25066123	16033914	26826102	17149387,21273312,25363768,26782176,27799067,28097321,30500859,31031587,31130284,32429945,34132974,35982159
CCDC88C	Coiled-coil domain containing 88C	440193	DAPLE, HKRP2, KIAA1509, SCA40	14	14q32.11-q32.12	Q9P219	611204	This gene encodes a ubiquitously expressed coiled-coil domain-containing protein that interacts with the dishevelled protein and is a negative regulator of the canonical Wnt signaling pathway, acting downstream of DVL to inhibit CTNNB1/Beta-catenin stabilization. Mutations in this gene cause autosomal recessive, primary non-syndromic congenital hydrocephalus; a condition characterized by excessiv…	Rare single gene variant	Two de novo missense variants in the CCDC88C gene were identified in simplex ASD probands, with no de novo events in this gene observed in 1,786 unaffected siblings from the Simons Simplex Collection (P=0.07) (Iossifov et al., 2014; Krumm et al., 2015).	8	0		0		25961944
CCDC91	coiled-coil domain containing 91	55297	HSD8, p56	12	12p11.22	Q7Z6B0		Involved in the regulation of membrane traffic through the trans-Golgi network (TGN).	Rare single gene variant	This gene was identified as a novel ASD candidate gene in Gonzalez-Mantilla et al., 2016 based on the presence of two potentially pathogenic loss-of-function variants in ASD cases (a de novo single gene deletion in Shen et al., 2010, and a maternally-inherited single gene deletion in Nava et al., 2014).	5	0		0		20231187		26817790
CCIN	calicin	881	BTBD20, KBTBD14	9	9p13.3	Q13939	603960	The protein encoded by this gene is a basic protein of the sperm head cytoskeleton. This protein contains kelch repeats and a BTB/POZ domain and is necessary for normal morphology during sperm differentiation.	Rare single gene variant	Two de novo variants (one frameshift, one missense ) in the CCIN gene were observed in an ASD proband from the Autism Sequencing Consortium (De Rubeis et al., 2014). TADA analysis of 4,504 ASD trios and 3,012 unaffected control/siblings trios from trio-based exome/genome sequencing studies identified CCIN as an ASD candidate gene with a q-value < 0.1 (Du et al., 2019).	2	0		0		25363760		31332282
CCNG1	cyclin G1	900	CCNG	5	5q34	P51959	601578	The eukaryotic cell cycle is governed by cyclin-dependent protein kinases (CDKs) whose activities are regulated by cyclins and CDK inhibitors. The protein encoded by this gene is a member of the cyclin family and may play a role in growth regulation. Its associated with G2/M phase arrest in response to DNA damage and may be an intermediate by which p53 mediates its role as an inhibitor of cellula…	Rare single gene variant	CNV analysis of 1,108 ASD cases, 2,458 schizophrenia (SCZ) cases, and 2,095 controls from a Japanese population in Kushima et al., 2018 demonstrated that significant enrichment of exonic CNVs affecting the CCNG1 gene was observed in a combined cohort of ASD and SCZ cases compared to controls [3 CNVs from ASD cases and 3 CNVs from SCZ cases (6 total) vs. 1 CNV in controls (Odds ratio 2.75, P = 3.2…	1	0		0		30208311
CCNK	cyclin K	8812	CPR4	14	14q32.2	O75909	603544	The protein encoded by this gene is a member of the transcription cyclin family. These cyclins may regulate transcription through their association with and activation of cyclin-dependent kinases (CDK) that phosphorylate the C-terminal domain (CTD) of the large subunit of RNA polymerase II. This gene product may play a dual role in regulating CDK and RNA polymerase II activities.	Syndromic	Four individuals with de novo variants affecting the CCNK gene presented with a syndromic neurodevelopmental disorder characterized by developmental delay and intellectual disability, language defects, and distinctive facial dysmorphisms; three individuals also displayed extremely severe deficits in social communication, with two further showing autistic features (Fan et al., 2018). Cyclin K, the…	5	0		0		30122539		34312540
CCSER1	coiled-coil serine rich protein 1	401145	FAM190A	4	4q22.1	Q9C0I3			Rare single gene variant	A de novo nonsense variant in the CCSER1 gene was identified in an ASD proband from the Autism Sequencing Consortium (De Rubeis et al., 2014), while a paternally-transmitted nonsense variant in this gene was observed in all four affected siblings from an ASD multiplex family from the iHART cohort (Ruzzo et al., 2019). TADA analysis of de novo and transmitted variants from iHART, the Simons Simple…	4	0		0		25363760		31398340
CCT4	Chaperonin containing TCP1, subunit 4 (delta)	10575	CCT-DELTA, Cctd, SRB	2	2p15	P50991	605142	This gene encodes a molecular chaperone that assists the folding of proteins upon ATP hydrolysis. As part of the BBS/CCT complex may play a role in the assembly of BBSome, a complex involved in ciliogenesis regulating transports vesicles to the cilia. Known to play a role, in vitro, in the folding of actin and tubulin.	Rare single gene variant	Two de novo missense variants in the CCT4 gene were identified in ASD probands from the Simons Simplex Collection in Iossifov et al., 2014. Krumm et al., 2015 reported that no de novo SNVs in this gene were observed in SSC unaffected siblings (de novo SNV P-value <0.05), and no rare effect types were reported in the Exome Variant Server.	3	0		0		25363768		26401017
CD276	CD276molecule	80381	4Ig-B7-H3, B7-H3, B7H3, B7RP-2	15	15q24.1	Q5ZPR3	605715	The protein encoded by this gene belongs to the immunoglobulin superfamily, and thought to participate in the regulation of T-cell-mediated immune response; it could also play a key role in providing the placenta and fetus with a suitable immunological environment throughout pregnancy.	Rare single gene variant	Targeted sequencing of a cohort of 536 Chinese ASD probands and 1457 Chinese controls in Guo et al., 2017 identified three inherited loss-of-function variants in the CD276 gene in ASD probands. Transmission and De Novo Association (TADA) analysis of this cohort of Chinese ASD cases and controls in Guo et al., 2017 identified the CD276 gene as an ASD candidate gene with a PTADA between 0.001 and 0…	3	0		0		28831199
CD38	CD38 molecule	952	T10	4	4p15.32	P28907	107270	CD38 is a novel multifunctional ectoenzyme widely expressed in cells and tissues especially in leukocytes. CD38 also functions in cell adhesion, signal transduction and calcium signaling. CD38 synthesizes cyclic ADP-ribose, a second messenger for glucose-induced insulin secretion. CD38 also has cADPr hydrolase activity and moonlights as a receptor in cells of the immune system.	Genetic Association	Genetic association has been found between the CD38 gene and ASD in a high-functioning U.S. AGRE cohort as well as a smaller Japanese cohort (Munesue et al., 2010). In addition, a significant reduction in CD38 expression was seen in ASD subjects compared to their unaffected" parents	and genetic association was found with several CD38 haplotypes and ASD in an Israeli population cohort (Lerer et al.	2010)."	10	2	2.11822e+07	0		20435366	22278094,22366648,29306053	24634087,26856703,30886340,35982159
CD44	CD44 molecule (Indian blood group)	960	IN, LHR, MC56, MDU2, MDU3, MIC4, Pgp1, CDW44, HCELL, MUTCH-I, ECMR-III, MGC10468	11	11p13	P16070	107269	The encoded protein is a receptor for hyaluronic acid. It is a cell-surface glycoprotein involved in cell-cell interactions, cell adhesion and migration.	Functional	Differential expression of the CD44 gene has been shown to occur in some autistic individuals (Hu et al., 2006).	5	0		0		16709250	1694723	16849507
CD99L2	CD99 molecule like 2	83692	UNQ1964/PRO4486, CD99B, DKFZp761H2024, MIC2L1	X	Xq28	Q8TCZ2	300846	This gene encodes a cell-surface protein that is similar to CD99. A similar protein in mouse functions as an adhesion molecule during leukocyte extravasation.	Genetic association	Family-based tests of association computed on the 22,904 single nucleotide polymorphisms (SNPs) from the 2,012 immune-related genes on 1,510 trios available at the Autism Genetic Resource Exchange (AGRE) repository revealed that several SNPs in immune-related genes remained statistically significantly associated with ASD after adjusting for multiple comparisons. Specifically, a significant associ…	1	0		0		22681640
CDC42BPB	CDC42 binding protein kinase beta (DMPK-like)	9578	MRCKB	14	14q32.32	614062	614062	This gene encodes a serine/threonine-protein kinase that is an important downstream effector of CDC42 and plays a role in the regulation of cytoskeleton reorganization and cell migration.	Rare single gene variant	A de novo LoF variant and a de novo missense variant that is predicted to be damaging were identified in ASD probands from the Simons Simplex Collection and the Autism Sequencing Consortium, respectively (PMID 22495309, 25363760). Analysis of rare coding variation in 3,871 ASD cases and 9,937 ancestry-matched or paternal controls from the Autism Sequencing Consortium (ASC) identified CDC42BPB as …	11	0		0		22495309		25363760,26401017,32031333
CDH10	cadherin 10, type 2 (T2-cadherin)	1008	T2-cadherin	5	5p14.2-p14.1	Q9Y6N8	604555	cell adhesion	Genetic Association	Genetic association has been found between the CDH10 gene and autism in two large cohorts (AGRE and ACC) of European ancestry and replicated in two other cohorts (CAP and CART) (Wang et al., 2009).	11	2	2.27396e+07	0		19404256	1.03866e+07	1.61816e+07
CDH11	cadherin 11	1009	CAD11, CDHOB, OB, OSF-4,CDH11	16	16q21	P55287	600023	Cadherins are calcium-dependent cell adhesion proteins. They preferentially interact with themselves in a homophilic manner in connecting cells; cadherins may thus contribute to the sorting of heterogeneous cell types. Expressed mainly in brain but also found in other tissues. Expressed in neuroblasts.	Rare Single Gene variant/genetic association	A de novo partial deletion of CDH11, which was associated with one of the breakpoints of a de novo complex chromosomal rearrangement, was identified in a sporadic patient with ASD, mild intellectual disability, and ADHD; in the same report, a case-control study for 14 SNP variants in the CDH11 gene in 519 ASD cases and 1,192 controls showed significant overpresentation of rs7187376C/C genotypes i…	8	0		0		24839052
CDH13	cadherin 13	1012	CDHH, P105	16	16q23.3	P55290	601364	This gene encodes a member of the cadherin superfamily. The encoded protein is localized to the surface of the cell membrane and is anchored by a GPI moiety, rather than by a transmembrane domain. The protein lacks the cytoplasmic domain characteristic of other cadherins, and so is not thought to be a cell-cell adhesion glycoprotein. This protein acts as a negative regulator of axon growth during…	Rare single gene variant	A de novo missense variant that was predicted to be damaging was observed in the CDH13 gene in an ASD proband from the Simons Simplex Collection (Iossifov et al., 2014). CNV analysis of 1,108 ASD cases, 2,458 schizophrenia (SCZ) cases, and 2,095 controls from a Japanese population in Kushima et al., 2018 demonstrated that significant enrichment of exonic CNVs affecting the CDH13 gene was observed…	6	0		0		25363768		3.02083e+07
CDH22	cadherin-like 22	64405	C20orf25, MGC39564, dJ998H6.1	20	20q13.12	Q9UJ99	609920	cell adhesion	Genetic Association	Genetic association has been found between the CDH22 gene and autism in two large cohorts (AGRE and ACC) of European ancestry and replicated in two other cohorts (CAP and CART) (Wang et al., 2009).	4	1	22935194	0		19404256	10727640	16896191
CDH8	cadherin 8, type 2	1006	Cadherin-8	16	16q21	P55286	603008	An integral membrane proteins that mediates calcium-dependent cell-cell adhesion	Rare Single Gene variant	Rare mutations in the CDH8 gene have been identified with autism (Pagnamenta et al., 2011).	11	0		0		20972252	1.51741e+07	20847152,21129452,25158904
CDH9	cadherin 9, type 2 (T1-cadherin)	1007	MGC125386, cadherin-9	5	5p14.1	Q9ULB4	609974	cell adhesion	Genetic Association	Genetic association has been found between the CDH9 gene and autism in two large cohorts (AGRE and ACC) of European ancestry and replicated in two other cohorts (CAP and CART) (Wang et al., 2009).	7	2	2.27396e+07	0		19404256	10861224	7668045
CDK13	cyclin dependent kinase 13	8621	CDC2L, CDC2L5, CHDFIDD, CHED, hCDK13	7	7p14.1	Q14004	603309	The protein encoded by this gene is a member of the cyclin-dependent serine/threonine protein kinase family. Cyclin-dependent kinase which displays CTD kinase activity and is required for RNA splicing. Has CTD kinase activity by hyperphosphorylating the C-terminal heptapeptide repeat domain (CTD) of the largest RNA polymerase II subunit RPB1, thereby acting as a key regulator of transcription elo…	Rare single gene variant	Heterozygous mutations in the CDK13 gene are associated with congenital heart defects, dysmorphic facial features, and intellectual developmental disorder (CHDFIDD; OMIM 617360) (Sifrim et al., 2016; Bostwick et al., 2017). Phenotypic characterization of 16 individuals with heterozygous CDK13 variants in Hamilton et al., 2017 demonstrated that, in addition to previously identified phenotypes such…	16	0		0		29021403
CDK16	cyclin dependent kinase 16	5127	PCTAIRE, PCTAIRE1, PCTGAIRE, PCTK1	X	Xp11.3	Q00536	311550	The protein encoded by this gene belongs to the cdc2/cdkx subfamily of the ser/thr family of protein kinases. It may play a role in signal transduction cascades in terminally differentiated cells; in exocytosis; and in transport of secretory cargo from the endoplasmic reticulum. This gene is thought to escape X inactivation.	Rare single gene variant	A de novo nonsense variant in the CDK16 gene was identified in a male ASD proband from the Autism Sequencing Consortium in Satterstrom et al., 2020. A maternally-inherited frameshift variant in the CDK16 gene had previously been found to segregate with intellectual disability and spasticity in four males from an extended multiplex family in Hu et al., 2016; Leitao et al., 2022 subsequently report…	3	0		0		31981491		36323681
CDK19	cyclin dependent kinase 19	23097	CDC2L6, CDK11, DEE87, EIEE87, bA346C16.3	6	6q21	Q9BWU1	614720	This gene encodes a protein that is one of the components of the Mediator co-activator complex. The Mediator complex is a multi-protein complex required for transcriptional activation by DNA binding transcription factors of genes transcribed by RNA polymerase II. The protein encoded by this gene is similar to cyclin-dependent kinase 8 which can also be a component of the Mediator complex.	Rare single gene variant	A rare de novo missense variant in the CDK19 gene was identified in an ASD proband from the Simons Simplex Collection in Iossifov et al., 2014, while a de novo nonsense variant in this gene was observed in an ASD proband from the Autism Sequencing Consortium in Satterstrom et al., 2020. De novo missense variants in the CDK19 gene have been shown to cause a form of developmental and epileptic ence…	7	0		0		25363768		33495529
CDK5RAP2	CDK5 regulatory subunit associated protein 2	55755	C48, Cep215, MCPH3	9	9q33.2	Q96SN8	608201	This gene encodes a regulator of CDK5 (cyclin-dependent kinase 5) activity. The protein encoded by this gene is localized to the centrosome and Golgi complex, interacts with CDK5R1 and pericentrin (PCNT), plays a role in centriole engagement and microtubule nucleation, and has been linked to primary microcephaly and Alzheimer's disease. Biallelic mutations in this gene are responsible for an auto…	Syndromic	A de novo non-coding variant that was predicted to target the CDK5RAP2 gene via chromatin interactions was identified in a Korean ASD proband from a simplex family in Kim et al., 2022; functional analysis in human induced pluripotent stem cells derived from the proband and the proband's parents demonstrated that this variant resulted in significantly reduced levels of CDK5RAP2 expression in patie…	13	0		0		35840799
CDK8	cyclin dependent kinase 8	1024	K35	13	13q12.13	P49336	603184	This gene encodes a member of the cyclin-dependent protein kinase (CDK) family. CDK family members are known to be important regulators of cell cycle progression. This kinase and its regulatory subunit, cyclin C, are components of the Mediator transcriptional regulatory complex, involved in both transcriptional activation and repression by phosphorylation of the carboxy-terminal domain of the lar…	Syndromic	Calpena et al., 2019 reported eight different heterozygous missense variants in the CDK8 gene in twelve unrelated subjects presenting with a syndromic developmental disorder characterized by overlapping phenotypes including hypotonia, intellectual disability, behavioral disorders, variable facial dysmorphism, and congenital heart disease; seven of ten of the older individuals in this cohort had f…	4	0		0		30905399
CDKL5	cyclin-dependent kinase-like 5	6792	STK9	X	Xp22.13	O76039	300203	This gene is a member of Ser/Thr protein kinase family and encodes a phosphorylated protein with protein kinase activity.	Syndromic	This gene has been identified with syndromic autism, where a subpopulation of individuals with a given syndrome develop autism. In particular, studies have found that rare mutations in the CDKL5 gene are identified with Rett syndrome. In addition, CDKL5 mutations have also been identified with epilepsy and Angelman syndrome.	49	1	23934111	0		15492925		16611748,19241098,19253388,20513142,21802232,21832092,22922712,24916645,24952363,26235986
CDKN1B	cyclin dependent kinase inhibitor 1B	1027	CDKN4, KIP1, MEN1B, MEN4, P27KIP1	12	12p13.1	P46527	600778	This gene encodes a cyclin-dependent kinase inhibitor, which shares a limited similarity with CDK inhibitor CDKN1A/p21. The encoded protein binds to and prevents the activation of cyclin E-CDK2 or cyclin D-CDK4 complexes, and thus controls the cell cycle progression at G1. The degradation of this protein, which is triggered by its CDK dependent phosphorylation and subsequent ubiquitination by SCF…	Multigenic CNV/rare single gene variant	A male proband presenting with overgrowth, autism, and severe developmental delay was found to carry variants affecting both copies of the CDKN1B gene that likely resulted in CDKN1B deficiency: a maternally-inherited multigenic deletion removing the entire CDKN1B gene, and a de novo CDKN1B promoter variant that resulted in decreased protein translation (Grey et al., 2013).	1	0		0		23505216
CDON	cell adhesion associated, oncogene regulated	50937	CDO1, HPE11, ORCAM,CDON	11	11q24.2	Q4KMG0	608707	This gene encodes a cell surface receptor that is a member of the immunoglobulin superfamily. The encoded protein contains three fibronectin type III domains and five immunoglobulin-like C2-type domains. This protein is a member of a cell-surface receptor complex that mediates cell-cell interactions between muscle precursor cells and positively regulates myogenesis. Heterozygous mutations in this…	Rare single gene variant	Genome-wide investigation of tandem repeats in 17,231 genomes of families with autism from the Autism Speaks MSSNG project and the Simons Simplex Collection in Trost et al., 2020 identified a rare tandem repeat expansion in the CDON gene (chr11:126063945-126066092 (AAGAGGTGGCAGTATT)) in six unrelated ASD probands. This tandem repeat in CDON was observed in more than 0.1% of ASD-affected individua…	3	0		0		32717741
CECR2	CECR2, histone acetyl-lysine reader	27443		22	22q11.1-q11.21	Q9BXF3	607576	This gene encodes a bromodomain-containing protein that is involved in chromatin remodeling, and may additionally play a role in DNA damage response. The encoded protein functions as part of an ATP-dependent complex that is involved in neurulation. This gene is a candidate gene for Cat Eye Syndrome.	Rare single gene variant	A deletion disurpting an exon of the CECR2 gene was detected in a female ASD patient; this variant was not observed in controls (Prasad et al., 2012).	3	0		0		23275889
CELF2	CUGBP Elav-like family member 2	10659	BRUNOL3, CELF-2, CUG-BP2, CUGBP2, ETR-3, ETR3, NAPOR	10	10p14	O95319	602538	Members of the CELF/BRUNOL protein family contain two N-terminal RNA recognition motif (RRM) domains, one C-terminal RRM domain, and a divergent segment of 160-230 aa between the second and third RRM domains. Members of this protein family regulate pre-mRNA alternative splicing and may also be involved in mRNA editing, and translation.	Rare single gene variant	A de novo frameshift variant in the CELF2 gene was identified in an ASD proband from the Autism Simplex Collection in Yuen et al., 2017. Itai et al., 2021 characterized five unrelated individuals with heterozygous CELF2 variants presenting with developmental and epileptic encephalopathy; autistic features were reported in four of five individuals in this report, and variants identified in patient…	4	0		0		28263302		33131106
CELF4	CUGBP, Elav-like family member 4	56853	BRUNOL-4, BRUNOL4	18	18q12.2	Q9BZC1	612679	RNA-binding protein implicated in the regulation of pre-mRNA alternative splicing. Mediates exon inclusion and/or exclusion in pre-mRNA that are subject to tissue-specific and developmentally regulated alternative splicing. When expressed ubiquitously, CELF4 is strongly expressed in the cerebellum, hippocampus, amygdala, temporal and frontal cortex and frontal lobes.	Functional	A complex de novo chromosomal rearrangement disrupting the CELF4 gene was identified in a male patient with borderline IQ, developmental and behavioral disorders (inlcuding autistic behavior), myopia, obesity, and febrile seizures in childhood (Halgren et al., 2012). Two de novo loss-of-function (LoF) variants in this gene have been identified in ASD probands (Krumm et al., 2015; Lim et al., 2017…	14	0		0		22617346
CELF6	CUGBP, Elav-like family member 6	60677	BRUNOL6	15	15q23	Q96J87	612681	RNA-binding protein implicated in the regulation of pre-mRNA alternative splicing. Mediates exon inclusion and/or exclusion in pre-mRNA that are subject to tissue-specific and developmentally regulated alternative splicing.	Genetic association/Rare single gene variant/Functional	A SNP located in the 5'UTR of an alternative first exon of the CELF6 gene (rs2959930) associated with autism in male probands from AGRE using the transmission disequilibrium test (TDT). Screening for rare variants in the alternative first exon and exons 11-13 of the CELF6 gene in 384 male white ASD probands from AGRE identified a paternally-inherited nonsense variant in a male proband that showed…	5	0		0		23407934
CEP135	centrosomal protein 135	9662	CEP4, KIAA0635, MCPH8	4	4q12	Q66GS9	611423	This gene encodes a centrosomal protein, which acts as a scaffolding protein during early centriole biogenesis, and is also required for centriole-centriole cohesion during interphase. Homozygous mutations in this gene are associated with autosomal recessive primary microcephaly-8 (MCPH8; OMIM 614673), a disorder characterized by severe intellectual disability and unintelligible speech (Hussain e…	Syndromic	Two de novo damaging missense variants in the CEP135 gene were identified in ASD probands from the Simons Simplex Collection and the Autism Sequencing Consortium (De Rubeis et al., 2014; Iossifov et al., 2014). Rare inherited loss-of-function and damaging missense variants in this gene were detected in ASD probands from the Simons Simplex Collection (Krumm et al., 2015) and in a cohort of Chinese…	6	0		0		25363760		28831199
CEP290	Centrosomal protein 290kDa	80184	3H11Ag, BBS14, CT87, JBTS5, LCA10, MKS4, NPHP6, POC3, SLSN6, rd16	12	12q21.32	O15078	610142	Part of the tectonic-like complex which is required for tissue-specific ciliogenesis and may regulate ciliary membrane composition. Required for the correct localization of ciliary and phototransduction proteins in retinal photoreceptor cells; may play a role in ciliary transport processes. Defects in this gene are associated with several diseases, including Joubert syndrome 5 (JBTS5) [MIM:610188…	Syndromic	33% of patients with CEP-290 isolated Leber Congenital Amaurosis ascertained by Coppieters et al., 2010, also presented with mental retardation and/or autism, in contrast to only 8% of patients with mutations in other LCA-related genes; most specifically, three patients with CEP290-related LCA and one patient with CEP290-related Senior-Loken syndrome presented with autism in this report.	11	0		0		20683928		2.59374e+07
CEP41	testis specific, 14	95681	Cep41; DKFZp762H1311; TSGA14	7	7q32.2	Q9BYV8	610523	A centrosomal protein	Rare Single Gene variant	Rare mutations in the CEP41 gene have been identified with autism (Korvatska et al., 2011).	6	0		0		21438139	14962666	2.01747e+07
CGNL1	Cingulin-like 1	84952	JACOP	15	15q21.3	Q0VF96	607856	This gene encodes a member of the cingulin family that localizes to both adherens and tight cell-cell junctions and mediates junction assembly and maintenance by regulating the activity of the small GTPases RhoA and Rac1.	Rare single gene variant	Two de novo missense variants in the CGNL1 gene have been identified in ASD probands from the Simons Simplex Collection, with no de novo events in this gene observed in 1,786 unaffected siblings (P=0.04) (Iossifov et al., 2014; Krumm et al., 2015).	6	0		0		25961944
CHAMP1	chromosome alignment maintaining phosphoprotein 1	283489	C13orf8, CAMP, CHAMP, MRD40, ZNF828	13	13q34	Q96JM3	616327	This gene encodes a zinc finger protein that functions as a regulator of chromosome segregation in mitosis. The encoded protein is required for correct alignment of chromosomes on the metaphase plate, and plays a role in maintaining the attachment of sister kinetochores to microtubules from opposite spindle poles.	Syndromic	Mutations in the CHAMP1 gene are associated with a form of autosomal dominant intellectual disability (MRD40; OMIM 616579); affected individuals frequently display behavioral abnormalities, and autism or autistic features such as stereotypic behavior have been observed in a subset of individuals with this disorder (Hempel et al., 2015; Isidor et al., 2016; Tanaka et al., 2016; Okamoto et al., 201…	13	0		0		26340335		34021018
CHD1	chromodomain helicase DNA binding protein 1	1105		5	5q15-q21.1	O14646	602118	The CHD family of proteins is characterized by the presence of chromo (chromatin organization modifier) domains and SNF2-related helicase/ATPase domains. CHD genes alter gene expression possibly by modification of chromatin structure thus altering access of the transcriptional apparatus to its chromosomal DNA template.ATP-dependent chromatin-remodeling factor which functions as substrate recognit…	Rare single gene variant	A de novo damaging missense variant and a de novo frameshift variant in the CHD1 gene have been identified in ASD probands from the Autism Sequencing Consortium and the Simons Simplex Collection (Neale et al., 2012; Iossifov et al., 2014). Pilarowski et al., 2017 described six patients with heterozygous CHD1 missense variants; two of these patients were diagnosed with autism.	7	0		0		22495311		28866611
CHD2	Chromodomain helicase DNA binding protein 2	1106	EEOC	15	15q26.1	O14647	602119	The CHD family of proteins is characterized by the presence of chromo (chromatin organization modifier) domains and SNF2-related helicase/ATPase domains. CHD genes alter gene expression possibly by modification of chromatin structure thus altering access of the transcriptional apparatus to its chromosomal DNA template.	Syndromic	Three de novo loss-of-function (LoF) variants in the CHD2 gene were identified in ASD probands from the Simons Simplex Collection (Dong et al., 2014; Iossifov et al., 2014). De novo LoF and missense variants in CHD2 have also been identified in ASD probands from the Autism Sequencing Consortium, the Autism Clinical and Genetic Resources in China (ACGC) cohort, the Autism Genetic Resource Exchange…	69	2	2.39341e+07	0		23708187		24207121,24834135,26401017,30344048
CHD3	chromodomain helicase DNA binding protein 3	1107	Mi-2a, Mi2-ALPHA, ZFH	17	17p13.1	Q12873	602120	This gene encodes a member of the CHD family of proteins which are characterized by the presence of chromo (chromatin organization modifier) domains and SNF2-related helicase/ATPase domains. This protein is one of the components of a histone deacetylase complex referred to as the Mi-2/NuRD complex which participates in the remodeling of chromatin by deacetylating histones. Chromatin remodeling is…	Rare single gene variant	Two de novo missense variants and one de novo in-frame deletion variant were identified in the CHD3 gene in ASD probands following whole-exome or whole-genome sequencing (Iossifov et al., 2014; Yuen et al., 2016; Yuen et al., 2017). Snijders Blok et al., 2018 described a cohort of 35 individuals with de novo CHD3 mutations and overlapping phenotypes, including developmental delay/intellectual dis…	12	0		0		25363768		30397230,32483341,33352116,35346573
CHD5	chromodomain helicase DNA binding protein 5	26038	CHD-5	1	1p36.31	Q8TDI0	610771	This gene encodes a member of the chromodomain helicase DNA-binding protein family. Members of this family are characterized by a chromodomain, a helicase ATP-binding domain and an additional functional domain. This gene encodes a neuron-specific protein that may function in chromatin remodeling and gene transcription.	Rare single gene variant	Mice with brain-specific deletion of the Chd5 gene (Chd5 -/-) displayed dendritic alterations in cortical pryamidal neurons, abnormalities in socialization and communication, and deficits in behavioral measures of empathy (Pisansky et al., 2017). A de novo damaging missense variant in the CHD5 gene was identified in an ASD proband from the Autism Sequencing Consortium in De Rubeis et al., 2014.	10	0		0		28608855		33944996
CHD7	chromodomain helicase DNA binding protein 7	55636	FLJ20357, FLJ20361, IS3, KAL5, KIAA1416	8	8q12.2	Q9P2D1	608892	This gene encodes a protein that contains several helicase family domains. Mutations in this gene have been found in some patients with the CHARGE syndrome.	Syndromic	This gene has been associated with syndromic autism, where a subpopulation of individuals with a given syndrome develop autism. In particular, rare mutations of the CHD7 gene have been identified with CHARGE syndrome (Vissers et al., 2004), and a rare mutation in the CHD7 gene has been identified in an individual with ASD (ORoak et al., 2012).	37	0		0		15300250		23134727,23827709,24728844,26401017,26785492,26928066,28165338,28317875,34088660
CHD8	chromodomain helicase DNA binding protein 8	57680	HELSNF1	14	14q11.2	Q9HCK8	610528	This gene encodes a DNA helicase that functions as a transcription repressor by remodeling chromatin structure. It binds beta-catenin and negatively regulates Wnt signaling pathway, which plays a pivotal role in vertebrate early development and morphogenesis. Alternatively spliced transcript variants encoding different isoforms have been found for this gene.	Multigenic CNV	Recurrent mutations in the CHD8 gene have been identified in multiple individuals with ASD as described below. O'Roak et al., 2012a reported 2 de novo loss-of-function (LoF) mutations in CHD8 among 209 simplex ASD families (PMID 22495309). In a screen of 44 genes in 2,446 ASD probands from the Simons Simplex Collection, O'Roak et al., 2012b identified 6 additional de novo CHD8 LoF mutations (PMID…	84	0		0		22495309		24998929,25294932,25363760,25752243,25989142,26401017,27694995,30104731,33352116,34088660,35110736,36182950
CHD9	chromodomain helicase DNA binding protein 9	80205	AD013, CHD-9, CReMM, KISH2, PRIC320	16	16q12.2	Q3L8U1	616936	Predicted to enable ATP binding activity; ATP-dependent activity, acting on DNA; and DNA binding activity. Predicted to be involved in DNA duplex unwinding and chromatin organization. Located in cytosol and nucleoplasm.	Rare single gene variant	De novo missense variants in the CHD9 gene have been identified in ASD probands from the Simons Simplex Collection and the Autism Sequencing Consortium (Iossifov et al., 2014; Lim et al., 2017; Satterstrom et al., 2020), as well as in a patient from a cohort of 87 families with neurodevelopmental disorders who presented with ASD and no speech development (Alvarez-Mora et al., 2022). Targeted sequ…	6	0		0		25363768		35183220
CHKB	Choline kinase beta	1120	CHETK, CHKL, CK, CKB, CKEKB, EK, EKB, MDCMC	22	22q13.33	Q9Y259	612395	The protein encoded by the CHKB gene catalyzes the first step in phosphatidylethanolamine biosynthesis and consequently plays as a key role in phospholipid biosynthesis. Homozygous or compound heterozygous mutations in this gene are responsible for megaconial type congenital muscular dystrophy (OMIM 602541).	Syndromic	Clinical characterization of 15 patients from 14 unrelated families with megaconial type congenital muscular dystrophy caused by CHKB mutations found that 8/15 patients presented with autistic features/behavioral problems (Haliloglu et al., 2015). A homozygous frameshift variant in CHKB was previously identifed in a patient with megaconial type congenital muscular dystrophy and a diagnosis of aut…	7	0		0		26067811
CHM	CHMRab escort protein	1121	DXS540, GGTA, HSD-32, REP-1, TCD	X	Xq21.2	P24386	300390	This gene encodes component A of the RAB geranylgeranyl transferase holoenzyme. In the dimeric holoenzyme, this subunit binds unprenylated Rab GTPases and then presents them to the catalytic Rab GGTase subunit for the geranylgeranyl transfer reaction. Rab GTPases need to be geranylgeranyled on either one or two cysteine residues in their C-terminus to localize to the correct intracellular membran…	Rare single gene variant	A de novo splice-site variant in the CHM gene was identified in an ASD proband from (Yuen et al., 2017), while rare de novo non-coding variants in this gene have been identified in ASD probands from multiple studies (Michaelson et al., 2012; Turner et al., 2016; Yuen et al., 2017; Turner et al., 2017). More recently, a maternally-inherited missense variant in CHM was identified in a male ASD prob…	7	0		0		28263302
CHMP1A	charged multivesicular body protein 1A	5119	CHMP1, PCH8, PCOLN3, PRSM1, VPS46-1, VPS46A	16	16q24.3	Q9HD42	164010	Probable peripherally associated component of the endosomal sorting required for transport complex III (ESCRT-III) which is involved in multivesicular bodies (MVBs) formation and sorting of endosomal cargo proteins into MVBs. MVBs contain intraluminal vesicles (ILVs) that are generated by invagination and scission from the limiting membrane of the endosome and mostly are delivered to lysosomes en…	Syndromic	De novo damaging missense variants in the CHMP1A gene were identifed in ASD probands from the Simons Simplex Collection and the Autism Sequencing Consortium (De Rubeis et al., 2014; Iossifov et al., 2014). Rare inherited loss-of-function variants in this gene were observed in ASD probands from the Simons Simplex Collection (Krumm et al., 2015) and in a cohort of Chinese ASD probands (Guo et al., …	5	0		0		25363760		28831199
CHRM3	cholinergic receptor muscarinic 3	1131	EGBRS, HM3	1	1q43	P20309	118494	The muscarinic cholinergic receptors belong to a larger family of G protein-coupled receptors. The functional diversity of these receptors is defined by the binding of acetylcholine and includes cellular responses such as adenylate cyclase inhibition, phosphoinositide degeneration, and potassium channel mediation. Muscarinic receptors influence many effects of acetylcholine in the central and per…	Multigenic CNV	A 473 kb deletion harboring the CHRM3 gene was identified in a male patient with autistic disorder who had social withdrawal, eating problems, repetitive stereotypic behaviors including self-injurious head banging and hair pulling, and no seizures, anxiety, or mood swings (Petersen et al., 2012).	6	1	29483656	0		23253743
CHRNA7	cholinergic receptor, nicotinic, alpha 7	1139	CHRNA7-2, NACHRA7	15	15q13.3	P36544	118511	The nicotinic acetylcholine receptors (nAChRs) are members of a superfamily of ligand-gated ion channels that mediate fast signal transmission at synapses. The nAChRs are thought to be hetero-pentamers composed of homologous subunits. The protein encoded by this gene forms a homo-oligomeric channel, displays marked permeability to calcium ions and is a major component of brain nicotinic receptors…	Multigenic CNV	A rare deletion in the CHRNA7 gene has been identified with developmental delay and intellectual disability (Mikhail et al., 2011). In addition, a rare CHRNA7 duplication was found in two patients with autism and intellectual disability (Leblond et al., 2012).	16	0		0		22031302		2.44241e+07
CHRNB3	cholinergic receptor nicotinic beta 3 subunit	1142		8	8p11.21	Q05901	118508	The CHRNB3 gene encodes for a member of a superfamily of ligand-gated ion channels (the nicotinic acetylcholine receptors, or nAChRs) that mediate fast signal transmission at synapses.	Rare single gene variant	Two novel overlapping CNVs involving the CHRNB3 gene were identified in unrelated ASD cases in Prasad et al., 2012; however, these CNVs resided within an intronic region of the gene, no comparison with controls was reported, and segregation of the CNV with ASD was incomplete (i.e., not all affected siblings were positive for the CNV).	3	0		0		23275889
CHST2	carbohydrate sulfotransferase 2	9435	C6ST, GST-2, GST2, Gn6ST-1, HEL-S-75, glcNAc6ST-1	3	3q24	Q9Y4C5	603798	This locus encodes a sulfotransferase protein. The encoded enzyme catalyzes the sulfation of a nonreducing N-acetylglucosamine residue, and may play a role in biosynthesis of 6-sulfosialyl Lewis X antigen.	Rare single gene variant	De novo missense variants in the CHST2 gene have been identified in ASD probands, including a de novo missense variant (p.Arg52Pro) in a proband from the Simons Simplex Collection (Iossifov et al., 2014; Yuen et al., 2017). Functional assessment of the ASD-associated p.Arg52Pro missense variant in Drosophila using a rescue-based strategy in Macrogliese et al., 2022 demonstrated that the CHST2-p.A…	3	0		0		25363768		35294868
CHST5	carbohydrate sulfotransferase 5	23563	gn6st-3	16	16q23.1	Q9GZS9	604817	Catalyzes the transfer of sulfate to position 6 of non-reducing N-acetylglucosamine residues and O-linked sugars of mucin-type acceptors.	Rare Single Gene variant	Rare mutations in the CHST5 gene have been identified with autism (O'Roak et al., 2011).	6	0		0		21572417	1.10171e+07	2.14406e+07
CIB2	Calcium and integrin binding family member 2	10518	DFNB48, KIP2, USH1J	15	15q25.1	O75838	605564	The protein encoded by this gene is similar to that of KIP/CIB, calcineurin B, and calmodulin. The encoded protein is a calcium-binding regulatory protein that interacts with DNA-dependent protein kinase catalytic subunits (DNA-PKcs), and it is involved in photoreceptor cell maintenance.	Rare single gene variant	Three novel overlapping CNVs involving the CIB2 gene were identified in unrelated ASD cases (Prasad et al., 2012).	2	0		0		23275889
CIBAR2	CBY1 interacting BAR domain containing 2	339145	FAM92B	16	16q24.1	Q6ZTR7	617274	The protein encoded by this gene may play a role in ciliogenesis (by similarity) and, in cooperation with CBY1, may facilitate ciliogenesis likely by the recruitment and fusion of endosomal vesicles at distal appendages during early stages of ciliogenesis.	Rare single gene variant	Two de novo missense variants in the CIBAR2 gene (formerly known as the FAM92B gene) have been identified in ASD probands from the Simons Simplex Collection, with no de novo events in this gene observed in 1,786 unaffected siblings (P=7.96 x 10-3) (Iossifov et al., 2014; Krumm et al., 2015).	3	0		0		25961944
CIC	capicua transcriptional repressor	23152		19	19q13.2	Q96RK0	612082	The protein encoded by this gene is an ortholog of the Drosophila melanogaster capicua gene, and is a member of the high mobility group (HMG)-box superfamily of transcriptional repressors. It may play a role in development of the central nervous system.	Rare single gene variant	A de novo loss-of-function (LoF) variant in the CIC gene was first identified in an ASD proband from the Simons Simplex Collection (Iossifov et al., 2014). A second de novo LoF variant in this gene was identified by whole genome sequencing in an ASD proband from a simplex family as part of the MSSNG initiative in Yuen et al., 2017. Based on the discovery of two de novo LoF variants in ASD cases, …	10	0		0		25363768		2.82633e+07
CLASP1	cytoplasmic linker associated protein 1	23332	MAST1	2	2q14.2-q14.3	Q7Z460	605852	CLASPs, such as CLASP1, are nonmotor microtubule-associated proteins that interact with CLIPs. CLASP1 is involved in the regulation of microtubule dynamics at the kinetochore and throughout the spindle.	Rare single gene variant	Three de novo missense variants in the CLASP1 gene had previously been identified in ASD probands (one proband from the Autism Sequencing Consortium in De Rubeis et al., 2014, and two others from the Simons Simplex Collection in Iossifov et al., 2014). A fourth de novo missense variant in this gene was identified by whole genome sequencing in an ASD proband as part of the MSSNG initiative in Yuen…	4	0		0		25363760		28263302
CLCN3	chloride voltage-gated channel 3	1182	CLC3, ClC-3	4	4q33	P51790	600580	This gene encodes a member of the voltage-gated chloride channel (ClC) family. The encoded protein is present in all cell types and localized in plasma membranes and in intracellular vesicles. It is a multi-pass membrane protein which contains a ClC domain and two additional C-terminal CBS (cystathionine beta-synthase) domains. The ClC domain catalyzes the selective flow of Cl- ions across cell m…	Rare single gene variant	Duncan et al., 2021 reported nine variants in the CLCN3 gene in eleven individuals with global developmental delay/intellectual disability and neurodevlopmental disorders of varying severity; mood or behavioral disorders were frequently observed in affected individuals, and four of these patients were reported to present with autism. Two of the de novo missense variants in CLCN3 identified in thi…	3	0		0		31486028
CLCN4	chloride voltage-gated channel 4	1183	CLC4, ClC-4, ClC-4A, MRX15, MRX49, MRXSRC	X	Xp22.2	302910	302910	Proton-coupled chloride transporter. Functions as antiport system and exchanges chloride ions against protons.	Syndromic	De novo damaging missense variants (defined by CADD score 25) in the CLCN4 gene were identified in two ASD probands from the Autism Sequencing Consortium (Kosmicki et al., 2017), while a third de novo damaging missense variant in this gene was observed in an ASD proband from the SPARK cohort (Feliciano et al., 2019). A meta-analysis of de novo variants in 4773 published ASD trios and 465 SPARK tr…	10	0		0		31452935		36385166
CLIP2	CAP-Gly domain containing linker protein 2	7461	CLIP, CLIP-115, CYLN2, WBSCR3, WBSCR4, WSCR3, WSCR4	7	7q11.23	Q9UDT6	603432	The protein encoded by this gene belongs to the family of cytoplasmic linker proteins, which have been proposed to mediate the interaction between specific membranous organelles and microtubules. This protein was found to associate with both microtubules and an organelle called the dendritic lamellar body. This gene is hemizygously deleted in Williams syndrome, a multisystem developmental disorde…	Genetic association	Quantitative GWAS analysis of 2,509 ASD probands from a German cohort and the Autism Genome Project in Yousaf et al., 2020 identified two intronic SNPs in the CLIP2 gene (rs34459814 and rs34083004) that each reached genome-wide significance for association with the Social Interaction subdomain of the Autism Diagnostic Interview-Revised (ADI-R) (P-values 2.5E-08 and 3.7E-08, respectively).	1	0		0		32624584
CLN8	Ceroid-lipofuscinosis, neuronal 8 (epilepsy, progressive with mental retardation)	2055	C8orf61, EPMR	8	8p23.3	Q9UBY8	607837	This gene encodes a transmembrane protein belonging to a family of proteins containing TLC domains, which are postulated to function in lipid synthesis, transport, or sensing. Mutations in this gene are associated with progressive epilepsy with mental retardation (EMPR; OMIM 600143), which is a subtype of neuronal ceroid lipofuscinoses (NCL).	Syndromic	A missense variant in the CLN8 gene segregated with ASD in a multi-generational Japanese family consisting of a father diagnosed with PDD-NOS and three affected male offspring diagnosed with Asperger syndrome (Egawa et al., 2015).	5	0		1	26657971	25806950	10508524
CLSTN2	calsyntenin 2	64084	ALC-GAMMA, CDHR13, CS2, CSTN2, alcagamma	3	3q23	Q9H4D0	611323	May modulate calcium-mediated postsynaptic signals (UniProt)	Functional	A 9-year-old girl from a consanguineous family who presented with ASD, intellectual disability, and ADHD was identified with a homozygous missense variant in the CLSTN2 gene that was novel and predicted to be deleterious (Monies et al., 2017). Clstn2-knockout mice [Clstn2 (-/-)] have been shown to exhibit hyperactivity and deficits in learning and memory (Lipina et al., 2016), as well as stereoty…	5	0		0		28600779		28647593
CLSTN3	Calsyntenin 3	9746	CDHR14, CSTN3, alcbeta	12	12p13.31	Q9BQT9	611324	May modulate calcium-mediated postsynaptic signals and forms a complex with APBA2 and APP. Subcellular localization is most prominent in the postsynaptic specializations of asymmetric (type I) synapses with both axodendritic and axospinous localization. Present throughout all cortical layers of the brain, with highest levels in GABAergic neurons.	Functional	Calsyntenin-3, a protein encoded by the CLSTN3 gene, was identified as a synapse-organizing protein unique in binding and recruiting alpha-neurexins, but not beta-neurexins; interestingly, the majority of NRXN variations associated with ASD and schizophrenia selectively affect alpha-neurexins. Additional studies demonstrated that calsyntenin-3 is required for normal functional GABAergic and gluta…	6	0		0		24094106
CLTCL1	clathrin, heavy chain-like 1	8218	CHC22, CLH22, CLTCL, CLTD, FLJ36032	22	22q11.21	P53675	601273	Clathrin is the major protein of the polyhedral coat of coated pits and vesicles. Two different adapter protein complexes link the clathrin lattice either to the plasma membrane or to the trans-Golgi network	Rare single gene variant	A homozygous mutation in the CLTCL1 gene was found to segregate perfectly with disease in a multiplex ASD family. No homozygotes for his mutation were observed in 1328 control chromosomes. Seven additional compound heterozygous mutations in the CLTCL1 gene were identified in ASD cases from the replication cohort that were not observed in 371 controls (Chahrour et al., 2012).	7	0		0		22511880
CMIP	c-Maf inducing protein	80790	KIAA1694, TCMIP	16	16q23.2-q23.3	Q8IY22	610112	This gene encodes a c-Maf inducing protein that plays a role in T-cell signaling pathway. Association studies has shown a possible association between variation in the CMIP gene and nonword repetition ability in specific language impairment (Newbury et al., 2009), as well as between variation in CMIP and dyslexia/reading disability (Scerri et al., 2011).	Genetic Association	Single nucleotide polymorphism (SNP) array analysis showed a de novo 280kb deletion on chromosome 16q23.2 involving the CMIP gene in a girl with ASD and developmental delay (Van der Aa et al., 2012). De novo deletions involving the CMIP gene were identified in two additional patients diagnosed with ASD and ADHD and presenting with gastrointestinal issues in Luo et al., 2017.	6	1	25448322	0		22689534
CMPK2	cytidine/uridine monophosphate kinase 2	129607	NDK, TMPK2, TYKi, UMP-CMPK2	2	2p25.2	Q5EBM0	611787	This gene encodes one of the enzymes in the nucleotide synthesis salvage pathway that may participate in terminal differentiation of monocytic cells.	Rare single gene variant	A de novo nonsense variant in the CMPK2 gene was identified in an ASD proband from the Simons Simplex Collection (Iossifov et al., 2014), while a de novo frameshift variant in this gene was observed in an ASD proband from a multiplex family from the iHART cohort (Ruzzo et al., 2019). TADA analysis of de novo and transmitted variants from iHART, the Simons Simplex Collection, the Autism Sequencing…	4	0		0		25363768		31398340
CNGB3	cyclic nucleotide gated channel beta 3	54714	ACHM1	8	8q21.3	Q9NQW8	605080	This gene encodes the beta subunit of a cyclic nucleotide-gated ion channel. The encoded beta subunit appears to play a role in modulation of channel function in cone photoreceptors. This heterotetrameric channel is necessary for sensory transduction, and mutations in this gene have been associated with achromatopsia 3, progressive cone dystrophy, and juvenile macular degeneration, also known as …	Rare single gene variant	A de novo nonsense variant in the CNGB3 gene was identified in an ASD proband from the Autism Sequencing Consortium in De Rubeis et al., 2014; this variant was later determined to be a postzygotic mosaic mutation (PZM) in Lim et al., 2017. A second non-synonymous PZM in this gene was identified in an ASD proband in Lim et al., 2017; comparison with a background set of 84,448 privately inherited v…	5	0		0		25363760		28714951
CNKSR2	connector enhancer of kinase suppressor of Ras 2	22866	CNK2, KSR2, MAGUIN	X	Xp22.12	Q8WXI2	300724	This gene encodes a multidomain protein that functions as a scaffold protein to mediate the mitogen-activated protein kinase pathways downstream from Ras. This gene product is induced by vitamin D and inhibits apoptosis in certain cancer cells. It may also play a role in ternary complex assembly of synaptic proteins at the postsynaptic membrane and coupling of signal transduction to membrane/cyto…	Syndromic	Analysis of de novo variants identified in patients from the Deciphering Developmental Disorders (DDD) Study cohort, along with meta-analysis of probands from previously published studies, identified CNKSR2 as a gene exceeding genome-wide significance (P<7.0E-07) (Deciphering Developmental Disorders Study, 2017). Of the five cases with de novo loss-of-function variants in the CNKSR2 gene from the…	12	0		0		28135719
CNOT1	CCR4-NOT transcription complex subunit 1	23019	AD-005, CDC39, HPE12, NOT1, NOT1H	16	16q21	A5YKK6	604917	Scaffolding component of the CCR4-NOT complex which is one of the major cellular mRNA deadenylases and is linked to various cellular processes including bulk mRNA degradation, miRNA-mediated repression, translational repression during translational initiation and general transcription regulation. Additional complex functions may be a consequence of its influence on mRNA expression. Its scaffoldin…	Rare single gene variant	A de novo missense variant that was predicted to be damaging was identified in the CNOT1 gene in an ASD proband from the Simons Simplex Collection (Iossifov et al., 2014). A recurrent missense variant in CNOT1 (p.Arg535Cys) has been found to result in holoprosencephaly-12 with or without pancreatic agenesis, a developmental disorder characterized by abnormal separation of the embryonic forebrain …	8	0		0		25363768		32553196
CNOT3	CCR4-NOT transcription complex subunit 3	4849	LENG2, NOT3, NOT3H	19	19q13.42	O75175	604910	This gene encodes for a component of the CCR4-NOT complex which is one of the major cellular mRNA deadenylases and is linked to various cellular processes including bulk mRNA degradation, miRNA-mediated repression, translational repression during translational initiation and general transcription regulation.	Rare single gene variant	Analysis of de novo variants identified in patients from the Deciphering Developmental Disorders (DDD) Study cohort, along with meta-analysis of probands from previously published studies, identified CNOT3 as a gene exceeding genome-wide significance (P<7.0E-07) (Deciphering Developmental Disorders Study, 2017). Of the seven cases with de novo variants in the CNOT3 gene from the DDD cohort, four …	2012). A second de novo frameshift variant in CNOT3 was identified in an ASD proband from a simplex family from the ASD: Genomes to Outcome Study cohort by whole genome sequencing as part of the MSSNG initiative in Yuen et al.	2017. Based on the discovery of two de novo LoF variants in this gene in ASD probands	a probability of LoF intolerance rate (pLI) > 0.9	and higher-than-expected mutation rate (false discovery rate < 15%)	CNOT3 was classified as an ASD candidate gene in Yuen et al.	2017. Resequencing of 64 candidate neurodevelopmental disorder risk genes by molecular inversion probes in ORoak et al.	2014 identified a third de novo LoF variant in the CNOT3 gene in an ASD proband from The Autism Simplex Collection (TASC). Detailed phenotypic characterization of the seven previously described individuals with de novo CNOT3 variants from the 2017 Deciphering Developmental Disorders Study report and nine previously unpublished individuals with de novo CNOT3 variants in Martin et al.	2019 found that eight individuals presented with either autism	or PDD-NOS. Two additional de novo loss-of-function variants	as well as two rare and potentially damaging missense variants	in the CNOT3 gene were reported in ASD probands from the Autism Sequencing Consortium	the MSSNG cohort	and the SPARK cohort in Zhou et al.	2022; a two-stage analysis of rare de novo and inherited coding variants in 42	607 ASD cases	including 35	130 new cases from the SPARK cohort	in this report identified CNOT3 as a gene reaching exome-wide significance (P < 2.5E-06)."	15	0		0		28135719		35982159	22495309,25418537,28263302,30564305,31201375,31231135,32720325,34208845,34302356,34324503,34615535,35183220,35205252
CNR1	cannabinoid receptor 1 (brain)	1268	CB1, CNR, CB-R, CB1A, CANN6, CB1K5	6	6q15	P21554	114610	The encoded protein has cannabinoid receptor activity.	Genetic Association	Genetic association has been found between the CNR1 gene and striatal response to happy faces in a Caucasian cohort (Chakrabarti et al., 2006).	8	0		0		16623851	1.03413e+07	1.67235e+07
CNR2	Cannabinoid receptor 2 (macrophage)	1269	RP11-4M23.1, CB-2, CB2, CX5	1	1p36.11	P34972	605051	Heterotrimeric G protein-coupled receptor for endocannabinoid 2-arachidonoylglycerol mediating inhibition of adenylate cyclase. May function in inflammatory response, nociceptive transmission and bone homeostasis. Genetic association has been found between SNPs within the CNR2 gene and neuropsychiatric disorders such as schizophrenia (Ishiguro et al., 2010) and bipolar disorder (Minocci et al., 2…	Genetic association	mRNA and protein levels for CNR2 were significantly elevated in PMBCs from autistic children compared to those from age-matched normal healthy developing controls (Siniscalco et al., 2013).	6	2	1.99319e+07	0		23585028
CNTN3	contactin 3	5067	BIG-1, PANG, PCS	3	3p12.3	Q9P232	601325	Contactins mediate cell surface interactions during nervous system development. Has some neurite outgrowth-promoting activity.	Rare Single Gene variant	A rare mutation in the CNTN3 gene has been identified in a patient with ASD (Vaags et al., 2012).	6	1	28472652	1	25621974	22209245
CNTN4	contactin 4	152330	AXCAM; BIG-2; CNTN4A; MGC33615; CNTN4	3	3p26.3-p26.2	Q8IWV2	607280	This gene encodes a member of the contactin family of immunoglobulins. Contactins are axon-associated cell adhesion molecules that function in neuronal network formation and plasticity. The encoded protein is a glycosylphosphatidylinositol-anchored neuronal membrane protein that may play a role in the formation of axon connections in the developing nervous system.	Syndromic	Several studies have found rare single gene variations in the CNTN4 gene in patients with ASD. These variations include deletions, missense mutations and a duplication. For example, a deletion in the CNTN4 gene was found in a patient with PDD-NOS and mild intellectual disability (Leblond et al., 2012). On the contrary, one study attempted to find a genetic association between CNTN4 variants and a…	26	4	19404257,25337070,26314684,29483656	1	25621974	18349135	1.51061e+07	18367085,18551756,20133774,23185133,23715297
CNTN5	Contactin 5	53942	HNB-2s, MGC163491, NB-2	11	11q22.1	O94779	607219	Contactins mediate cell surface interactions during nervous system development. Has some neurite outgrowth-promoting activity in the cerebral cortical neurons but not in hippocampal neurons. Probably involved in neuronal activity in the auditory system	Rare single gene variant	A paternally-inherited deletion of the CNTN5 gene co-segregated with ASD in a multiplex family with three affected male children (van Daalen et al., 2011)	11	2	2.39341e+07	1	25621974	21837366
CNTN6	Contactin 6	27255	MGC133256, NB3	3	3p26.3	Q9UQ52	607220	The protein encoded by this gene is a member of the immunoglobulin superfamily. It is a glycosylphosphatidylinositol (GPI)-anchored neuronal membrane protein that functions as a cell adhesion molecule. It may play a role in the formation of axon connections in the developing nervous system.	Rare single gene variant	A de novo duplication of the CNTN6 gene was identified in an autistic proband from a simplex family (van Daalen et al., 2011).	16	1	25337070	2	2.5622e+07	21837366		2.71668e+07
CNTNAP2	contactin associated protein-like 2	26047	CDFE; NRXN4; CASPR2; DKFZp781D1846	7	7q35-q36.1	Q9UHC6.1	604569	This gene encodes a member of the neurexin family which functions in the vertebrate nervous system as cell adhesion molecules and receptors. This protein is localized at the juxtaparanodes of myelinated axons and associated with potassium channels.	Syndromic	Several studies have found a genetic association of the CNTNAP2 gene with autism. Among these, one study (Li et al., 2010) found positive association with the Chinese Han population. In addition, rare variants in the CNTNAP2 gene, including deletions and nonsynonymous changes, are also suggested to play a role in autism, ID, DD and language impairment. Interestingly, positive associations with CN…	84	14	18179893,18987363,20414140,21310003,22843504,24147096,25224256,25337070,26909962,30017804,33901431,33950402,34257739,35733350	5	23277129,25621974,26559825,30586385,30681286	18179894	10624965	19109503,19166515,20164332,20176116,20502679,21048216,21193173,21827697,21962519,22031302,22766611,23074245,23871450,26833134,29788201
CNTNAP3	contactin associated protein-like 3	79937	RP11-204I2.1, CASPR3, CNTNAP3A, RP11-138L21.1, RP11-290L7.1	9	9p12	Q9BZ76	610517	The protein encoded by this gene belongs to the NCP family of cell-recognition molecules. This family represents a distinct subgroup of the neurexins. NCP proteins mediate neuron-glial interactions in vertebrates and glial-glial contact in invertebrates. The protein encoded by this gene may play a role in cell recognition within the nervous system. Alternatively spliced transcript variants encodi…	Rare Single Gene variant	A rare mutation in the CNTNAP3 gene has been identified in a patient with Asperger syndrome (Vaags et al., 2012).	7	0		0		22209245
CNTNAP4	Contactin associated protein-like 4	85445	CASPR4	16	16q23.1	Q9C0A0	610518	This gene product belongs to the neurexin family, members of which function in the vertebrate nervous system as cell adhesion molecules and receptors.	Rare Single Gene variant	Cntnap4 mutant mice display augmented midbrain dopaminergic release in the nucleus accumbens, a severe and highly penetrant over-grooming behavior, elevated startle responses and abnormal PPI indexes. Furthermore, deletions involving the CNTNAP4 gene were identified in patients with ASD, ADHD, and schizophrenia (Karayannis et al., 2014).	14	0		1	25621974	24870235		2.555e+07
CNTNAP5	contactin associated protein-like 5	129684	caspr5	2	2q14.3	Q8WYK1	610519	A multidomain transmembrane protein involved in cell adhesion and intercellular communication	Genetic Association	Rare mutations in the CNTNAP5 gene have been identified with autism in an IMGSAC cohort (Pagnamenta et al., 2010) as well as in two siblings with autism (Vaags et al., 2012). In addition, genetic association has been found of the CNTNAP5 gene with bipolar disorder (in Norwegian and Icelandic cohorts) as well as with treatment response in schizophrenic patients.	14	1	25337070	1	25621974	20346443	16845472	1.97214e+07
COL28A1	collagen type XXVIII alpha 1 chain	340267	COL28	7	7p21.3	Q2UY09	609996	COL28A1 belongs to a class of collagens containing von Willebrand factor (VWF; MIM 613160) type A (VWFA) domains and may act as a cell-binding protein.	Rare single gene variant	Rare inherited loss-of-function and damaging missense variants in the COL28A1 gene were identified in ASD probands from the Simons Simplex Collection (Krumm et al., 2015) and in Chinese ASD probands (Guo et al., 2017). Transmission and De Novo Association (TADA) analysis of a cohort of 536 Chinese ASD probands and 1457 Chinese controls in Guo et al., 2017 identified the COL28A1 gene as an ASD can…	4	0		0		25961944		28831199
COP1	COP1 E3 ubiquitin ligase	64326	RFWD2, RNF200	1	1q25.1-q25.2	Q8NHY2	608067	E3 ubiquitin-protein ligase that mediates ubiquitination and subsequent proteasomal degradation of target proteins.	Genetic Association	In a genome-wide study, association was found between CNVs in the COP1 gene (formerly known as the RFWD2 gene) and autism in AGRE and ACC cohorts (European ancestry) (Glessner et al., 2009).	10	0		0		19404257	11509693,1423630,8001131,9659918	18815134,19061637,19165148
CORO1A	coronin 1A	11151	CLABP, CLIPINA, HCORO1, IMD8, TACO, p57	16	16p11.2	P31146	605000	This gene encodes a member of the WD repeat protein family. WD repeats are minimally conserved regions of approximately 40 amino acids typically bracketed by gly-his and trp-asp (GH-WD), which may facilitate formation of heterotrimeric or multiprotein complexes. Members of this family are involved in a variety of cellular processes, including cell cycle progression, signal transduction, apoptosis…	Rare single gene variant	Two de novo missense variants that were predicted to be probably damaging (defined as MPC 2) were identified in the CORO1A gene in ASD probands from the Autism Sequencing Consortium (Satterstrom et al., 2020). TADA analysis of de novo variants from the Simons Simplex Collection and the Autism Sequencing Consortium and protein-truncating variants from iPSYCH in Satterstrom et al., 2020 identified …	3	0		0		31981491
CPEB4	cytoplasmic polyadenylation element binding protein 4	80315	CPE-BP4, hCPEB-4	5	5q35.2	Q17RY0	610607	This gene encodes a sequence-specific RNA-binding protein that binds to the cytoplasmic polyadenylation element (CPE), an uridine-rich sequence element (consensus sequence 5'-UUUUUAU-3') within the mRNA 3'-UTR.	Functional	Parras et al., 2018 reported that: (1) CPEB4 bound to the transcripts of a number of high-confidence ASD risk genes, including AUTS2, DYRK1A, CUL3, and PTCHD1; (2) the brains of idiopathic ASD cases showed imbalances in CPEB4 transcript isoforms that resulted from decreased inclusion of a neuron-specific microexon and reduced poly (A)-tail length in 9% of the transcriptome, with this percentage b…	1	0		0		30111840
CPSF7	cleavage and polyadenylation specific factor 7	79869	CFIm59	11	11q12.2	Q8N684		Cleavage factor Im (CFIm) is one of six factors necessary for correct cleavage and polyadenylation of pre-mRNAs. CFIm is composed of three different subunits of 25, 59, and 68 kDa, and it functions as a heterotetramer, with a dimer of the 25 kDa subunit binding to two of the 59 or 68 kDa subunits. The protein encoded by this gene represents the 59 kDa subunit, which can interact with the splicing…	Rare single gene variant	One de novo loss-of-function and two potentially damaging missense variants in the CPSF7 gene have been identified in ASD probands from the Autism Sequencing Consortium, the SPARK cohort, and the MSSNG cohort (Yuen et al., 2017; Satterstrom et al., 2020; Zhou et al., 2022). Transmission and de novo association (TADA) analysis of whole-exome and whole-genome sequencing data from the Autism Sequenc…	7	0		0		28263302		3.5977e+07
CPT2	carnitine palmitoyltransferase 2	1376	CPT1, CPTASE, IIAE4	1	1p32.3	P23786	600650	The protein encoded by this gene is a nuclear protein which is transported to the mitochondrial inner membrane. Together with carnitine palmitoyltransferase I, the encoded protein oxidizes long-chain fatty acids in the mitochondria. Defects in this gene are associated with mitochondrial long-chain fatty-acid (LCFA) oxidation disorders.	Rare single gene variant	Targeted sequencing of a cohort of 536 Chinese ASD probands and 1457 Chinese controls in Guo et al., 2017 identified a de novo damaging missense variant, two inherited loss-of-function variants, and an inherited damaging missense variant in the CPT2 gene in ASD probands. Transmission and De Novo Association (TADA) analysis of this cohort of Chinese ASD cases and controls in Guo et al., 2017 ident…	3	0		0		28831199
CPZ	carboxypeptidase Z	8532		4	4p16.1	Q66K79	603105	This gene encodes a member of the metallocarboxypeptidase family. This enzyme displays carboxypeptidase activity towards substrates with basic C-terminal residues. It is most active at neutral pH and is inhibited by active site-directed inhibitors of metallocarboxypeptidases.	Rare single gene variant	De novo damaging missense variants (defined by CADD score 25) in the CPZ gene were identified in ASD probands from the Simons Simplex Collection and the Autism Sequencing Consortium (De Rubeis et al., 2014; Iossifov et al., 2014), while a third de novo damaging missense variant in this gene was observed in an ASD proband from the SPARK cohort (Feliciano et al., 2019). A meta-analysis of de novo v…	4	0		0		25363760		31452935
CREBBP	CREB binding protein	1387	CBP, KAT3A, RSTS	16	16p13.3	Q92793	600140	This gene is ubiquitously expressed and is involved in the transcriptional coactivation of many different transcription factors. First isolated as a nuclear protein that binds to cAMP-response element binding protein (CREB), this gene is now known to play critical roles in embryonic development, growth control, and homeostasis by coupling chromatin remodeling to transcription factor recognition. …	Syndromic	Genetic association has been found between the CREBBP gene and ASD in an IMGSAC cohort (Barnby et al., 2005). This gene has also been associated with syndromic autism, where a subpopulation of individuals with a given syndrome develop autism. In particular, rare mutations of the CREBBP gene have been identified in studies of patients with Rubinstein-Taybi syndrome (RTS).	35	1	28472652	0		15830322		2.6401e+07
CRHR2	corticotropin releasing hormone receptor 2	1395	CRF-RB, CRF2, CRFR2, HM-CRF	7	7p14.3	Q13324	602034	The protein encoded by this gene belongs to the G-protein coupled receptor 2 family, and the subfamily of corticotropin releasing hormone receptor. This receptor shows high affinity for corticotropin releasing hormone (CRH), and also binds CRH-related peptides such as urocortin. CRH is synthesized in the hypothalamus, and plays an important role in coordinating the endocrine, autonomic, and behav…	Functional	CRHR2-deficient mice displayed altered social approach in the social maze test but normal novel object preference; specific knockdown of CRHR2 in the medial amygdala recapitulated this phenotype (Shemesh et al., 2016). In the same report, it was shown that pharmacological activation of CRHR2 in the medial amygdala increased preference for novel mice. Previous studies had shown that mice deficient…	5	0		0		27428651
CSDE1	cold shock domain containing E1	7812	D1S155E, UNR	1	1p13.2	O75534	191510	RNA-binding protein. Required for internal initiation of translation of human rhinovirus RNA. May be involved in translationally coupled mRNA turnover. Implicated with other RNA-binding proteins in the cytoplasmic deadenylation/translational and decay interplay of the FOS mRNA mediated by the major coding-region determinant of instability (mCRD) domain.	Rare single gene variant	A de novo nonsense variant in the CSDE1 gene was identified in an ASD proband from the Simons Simplex Collection (SSC; Iossifov et al., 2014). Guo et al., 2019 initially targeted the coding region of the CSDE1 gene using a modified single-molecule molecular inversion probe approach among 4,045 ASD probands from the Autism Clinical and Genetic Resources in China (ACGC) cohort and identified de nov…	5	0		0		25363768		31579823
CSMD1	CUB and Sushi multiple domains 1	64478	UNQ5952/PRO19863, PPP1R24	8	8p23.2	Q96PZ7	608397	Weakly expressed in most tissues, except in brain (expressed at intermediate levels in brain, including cerebellum, substantia nigra, hippocampus, and fetal brain). Variants in this gene have been shown to associate with schizophrenia and bipolar disorder.	Rare Single Gene variant	Potentially damaging heterozygous missense variants in the CSMD1 gene were identified in affected members of two extended multiplex ASD families (Cukier et al., 2014).	16	2	2.63147e+07	0		24410847
CSMD3	CUB and Sushi multiple domains 3	114788		8	8q23.3	Q7Z407	608399	Predicted to be involved in regulation of dendrite development. Predicted to be located in plasma membrane. Overexpression of CSMD3 in cultured hippocampal neurons has been shown to induce dendritic branching (Mizukami et al., 2012).	Rare single gene variant	CSMD3 was initially proposed as an autism candidate gene based on the identification of de novo balanced translocations with breakpoints near this gene in two patients diagnosed with autistic disorder (Floris et al., 2008). Whole-genome sequencing of 32 Chinese ASD trios in Wu et al., 2018 identified a statistically significant enrichment in transmitted damaging missense variants in CSMD3 vs. non…	9	0		0		18270536		35245678
CSNK1D	casein kinase 1, delta	1453	CKIdelta, HCKID	17	17q25.3	P48730	600864	This gene is a member of the casein kinase I (CKI) gene family whose members have been implicated in the control of cytoplasmic and nuclear processes, including DNA replication and repair. It encodes an essential serine/threonine-protein kinase that regulates diverse cellular growth and survival processes including Wnt signaling, DNA repair and circadian rhythms.Two transcript variants encoding d…	Rare Single Gene variant	Rare mutations involving the CSNK1D gene have been identified in individuals with ASD (Pinto et al., 2010).	3	0		0		20531469
CSNK1E	casein kinase 1 epsilon	1454	CKIepsilon, HCKIE	22	22q13.1	P49674	600863	The protein encoded by this gene is a serine/threonine protein kinase and a member of the casein kinase I protein family, whose members have been implicated in the control of cytoplasmic and nuclear processes, including DNA replication and repair. The encoded protein is found in the cytoplasm as a monomer and can phosphorylate a variety of proteins, including itself. This protein has been shown t…	Functional	Two de novo missense variants that were predicted in silico to be damaging were identified in the CSNK1E gene in ASD probands from the Autism Sequencing Consortium in De Rubeis et al., 2014. TADA-Denovo analysis using a combined dataset of previously published cohorts from the Simons Simplex Collection and the Autism Sequencing Consortium, as well as a novel cohort of 262 Japanese ASD trios, in T…	7	0		0		25363760		29346770
CSNK1G1	casein kinase 1 gamma 1	53944	CK1gamma1	15	15q22.31	Q9HCP0	606274	This gene encodes a member of the casein kinase I gene family. This family is comprised of serine/threonine kinases that phosphorylate acidic proteins such as caseins. The encoded kinase plays a role in cell cycle checkpoint arrest in response to stalled replication forks by phosphorylating Claspin.	Rare single gene variant	Gold et al., 2020 presented detailed clinical histories for five individuals with variants in the CSNK1G1 gene (one patient who was previously reported in Martin et al., 2014, and four previously unpublished patients); all five patients presented with developmental delay, and three individuals were reported to have a diagnosis of autism spectrum disorder.	3	0		0		33009664
CSNK2A1	casein kinase 2 alpha 1	1457	CK2A1, CKII, Cka1, Cka2, OCNDS	20	20p13	P68400	115440	Casein kinase II is a serine/threonine protein kinase that phosphorylates acidic proteins such as casein. It is involved in various cellular processes, including cell cycle control, apoptosis, and circadian rhythm. The kinase exists as a tetramer and is composed of an alpha, an alpha-prime, and two beta subunits. The alpha subunits contain the catalytic activity while the beta subunits undergo au…	Rare single gene variant	Two rare de novo missense variants in the CSNK2A1 gene have been identified in ASD probands from simplex families from the Simons Simplex Collection (Iossifov et al., 2014) and the ASD: Genomes to Outcome Study cohort (Yuen et al., 2017). Heterozygous variants in the CSNK2A1 gene are also responsible for Okur-Chung neurodevelopmental syndrome (OMIM 617062), an autosomal dominant disorder characte…	15	0		0		25363768		33944995
CSNK2B	casein kinase 2 beta	1460	CK2B, CK2N, CSK2B, Ckb1, Ckb2, G5A, POBINDS	6	6p21.33	P67870	115441	This gene encodes the beta subunit of casein kinase II, a ubiquitous protein kinase which regulates metabolic pathways, signal transduction, transcription, translation, and replication. The enzyme is composed of three subunits, alpha, alpha prime and beta, which form a tetrameric holoenzyme. The alpha and alpha prime subunits are catalytic, while the beta subunit serves regulatory functions. The …	Syndromic	Heterozygous variants in the CSNK2B gene are responsible for Poirier-Bienvenu neurodevelopmental syndrome, a neurologic disorder characterized in most cases by early-onset seizures and variably impaired intellectual development (ID); autism spectrum disorder or autistic features have been observed in a subset of affected individuals (Poirier et al., 2017; Sakaguchi et al., 2017; Nakashima et al.,…	11	0		0		28585349		3.40417e+07
CTCF	CCCTC-binding factor	10664	MRD21	16	16q22.1	P49711	604167	This gene is a member of the BORIS + CTCF gene family and encodes a transcriptional regulator protein with 11 highly conserved zinc finger (ZF) domains. This nuclear protein is able to use different combinations of the ZF domains to bind different DNA target sequences and proteins. Depending upon the context of the site, the protein can bind a histone acetyltransferase (HAT)-containing complex an…	Functional	Two de novo loss-of-function variants and several de novo missense variants in the CTCF gene have been identified in ASD probands from the Simons Simplex Collection, the MSSNG cohort, and the SPARK cohort (Iossifov et al., 2014; Krumm et al., 2015; Zhou et al., 2022). De novo variants in this gene (two frameshift, one missense) were previously identified in individuals presenting with development…	22	1	28472652	0		16949368		22210889,23746550,23874213,24553927,31239556,33004838,35982159
CTNNA2	catenin alpha 2	1496	CAP-R, CAPR, CT114, CTNR	2	2p12	P26232	114025	May function as a linker between cadherin adhesion receptors and the cytoskeleton to regulate cell-cell adhesion and differentiation in the nervous system. Regulates morphological plasticity of synapses and cerebellar and hippocampal lamination during development.	Syndromic	Biallelic variants in the CTNNA2 gene were identified in seven individuals from three consanguineous families presenting with a syndrome characterized by neuronal migration defects and pachygyria, global developmental delay (including delayed or absent social development), intellectual disability, seizures, and autistic features (Schaffer et al., 2018).	5	0		0		30013181		35840799
CTNNA3	catenin (cadherin-associated protein), alpha 3	29119	RP11-433J16.1, MGC26194, MGC75041, VR22	10	10q21.3	Q9UI47	607667	cell adhesion	Genetic Association	Genetic association has been found between the CTNNA3 gene and autism in two large cohorts (AGRE and ACC) of European ancestry and replicated in two other cohorts (CAP and CART) (Wang et al., 2009). In addition, rare deletions in the CTNNA3 gene have been identified in individuals with ASD (ORoak et al., 2012). As well, genetic association has been found between the CTNNA3 gene and Alzheimer's di…	17	1	19812673	0		19404256		17761686,19187332,25050139
CTNNB1	catenin beta 1	1499	OK/SW-cl.35, CTNNB	3	3p22.1	P35222	116806	The protein encoded by this gene is part of a complex of proteins that constitute adherens junctions (AJs). AJs are necessary for the creation and maintenance of epithelial cell layers by regulating cell growth and adhesion between cells. The encoded protein also anchors the actin cytoskeleton and may be responsible for transmitting the contact inhibition signal that causes cells to stop dividing…	Rare Single Gene variant	Two de novo variants (one nonsense, one missense) in the CTNNB1 gene were identified in unrelated simplex ASD cases (PMIDs 22495309 and 23160955). Three de novo LoF variants in CTNNB1 (two frameshift, one nonsense) have been identified in unrelated patients with a similar phenotypic profile: severe ID, absent or very limited speech, microcephaly, and spasticity (PMIDs 23033978 and 24614104). De n…	31	0		0		22495309		26401017,26785492,27131348,27595133
CTNND2	Catenin (cadherin-associated protein), delta 2	1501	GT24, NPRAP	5	5p15.2	Q9UQB3	604275	This gene encodes an adhesive junction associated protein of the armadillo/beta-catenin superfamily and is implicated in brain and eye development and cancer formation.	Rare single gene variant	Missense variants at conserved residues of the CTNND2 gene were found to be significantly more frequent in autism cases than in controls (P=0.04 vs. 1000 Genomes Project; P=7.8E-04 vs. Exome Variant Server); several of these missense variants exhibited loss-of-function effects by functional analysis in zebrafish embryos and cultured hippocampal neurons (Turner et al., 2015).	11	0		0		25807484
CTR9	CTR9homolog, Paf1/RNA polymerase II complex component	9646	SH2BP1, TSBP, p150, p150TSP	11	11p15.4	Q6PD62	609366	The protein encoded by this gene is a component of the PAF1 complex, which associates with RNA polymerase II and functions in transcriptional regulation and elongation. This complex also plays a role in the modification of histones.	Rare single gene variant	De novo variants in the CTR9 gene have been identified in ASD probands, including a rare and potentially deleterious de novo missense variant in a proband from the Autism Sequencing Consortium (De Rubeis et al., 2014; Sanders et al., 2015; Yuen et al., 2017; Turner et al., 2017). Additional de novo variants in this gene have been identified in probands with intellectual disability in Lelieveld et…	9	0		0		25363760		35499524
CTTNBP2	cortactin binding protein 2	83992	Orf4, C7orf8, CORTBP2, FLJ34229, KIAA1758, MGC104579	7	7q31.31	O43389	609772	A similar gene in rat interacts with a central regulator of the actin cytoskeleton.	Rare Single Gene variant	Rare mutations in the CTTNBP2 gene were originally reported in individuals with autism in Cheung et al., 2001; however, genetic association was not found in this report when allele frequencies were compared to the control cohort. A de novo LoF variant in the CTTNBP2 gene was identified in an ASD proband from the Simons Simplex Collection (PMID 22542183). Analysis of rare coding variation in 3,871…	14	0		0		11707066	15364959	25363760,33168105,35562389
CUL3	Cullin 3	8452	CUL-3, PHA2E	2	2q36.2	Q13618	603136	This gene encodes a member of the cullin protein family. The encoded protein plays a critical role in the polyubiquitination and subsequent degradation of specific protein substrates as the core component and scaffold protein of an E3 ubiquitin ligase complex. Complexes including the encoded protein may also play a role in late endosome maturation.	Rare single gene variant	Two de novo loss-of-function (LoF) mutations (both nonsense variants) were reported in the CUL3 gene in unrelated ASD cases (PMIDs 22495309 and 22914163). Analysis of rare coding variation in 3,871 ASD cases and 9,937 ancestry-matched or paternal controls from the Autism Sequencing Consortium (ASC) in De Rubeis et al., 2014 identified CUL3 as a gene meeting high statistical significance with a FD…	27	1	29483656	0		22495309		23349464,23576762,25363760,26401017,27716508
CUL7	Cullin 7	9820	3M1, KIAA0076, dJ20C7.5	6	6p21.1	Q14999	609577	The protein encoded by this gene is a component of an E3 ubiquitin-protein ligase complex that interacts with TP53, CUL9, and FBXW8 proteins. Defects in this gene are a cause of 3M syndrome type 1 (3M1).	Rare single gene variant	Two de novo missense variants in the CUL7 gene have been identified in ASD probands from the Simons Simplex Collection, with no de novo events in this gene observed in 1,786 unaffected siblings (P=0.04) (Iossifov et al., 2014; Krumm et al., 2015). Furthermore, two inherited likely gene-disruptive variants in CUL7 were identified in simplex ASD probands with none observed in unaffected siblings (K…	8	0		0		25363768
CUX1	cut like homeobox 1	1523	CASP, CDP, CDP/Cut, CDP1, COY1, CUTL1, CUX, Clox, Cux/CDP, GOLIM6, Nbla10317, p100, p110, p200, p75	7	7q22.1	P39880	116896	The protein encoded by this gene is a member of the homeodomain family of DNA binding proteins. It may regulate gene expression, morphogenesis, and differentiation and it may also play a role in the cell cycle progession.	Functional	A rare G>A mutation within the human accelerated region HAR426, for which existing ChIA-Pet data showed an interaction with the dosage-sensitive CUX1 promoter 200 kb distal, was homozygous in three individuals presenting with ASD and ID from two unrelated consanguineous families; functional analysis of this variant in luciferase reporter assays demonstrated that while HAR426 joined to the human C…	11	0		0		27667684
CUX2	cut like homeobox 2	23316	CDP2, CUTL2	12	12q24.11-q24.12	O14529	610648	This gene encodes a protein which contains three CUT domains and a homeodomain; both domains are DNA-binding motifs. The encoded protein may be a transcription factor involved in neural specification.	Rare single gene variant	A de novo nonsense variant in the CUX2 gene was identified in an ASD proband from the Autism Sequencing Consortium in De Rubeis et al., 2014. Chatron et al., 2018 identified nine patients with a recurrent de novo missense variant in the CUX2 gene (p.Glu590Lys) that presented with developmental and epileptic encephalopathy; in addition to recurrent phenotypes including epilepsy and intellectual di…	12	0		0		25363760	1.52385e+07	29630738
CX3CR1	Chemokine (C-X3-C motif) receptor 1	1524	CCRL1, CMKBRL1, CMKDR1, GPR13, GPRV28, V28	3	3p22.2	P49238	601470	Receptor for the CX3C chemokine fractalkine and mediates both its adhesive and migratory functions. Expressed in lymphoid and neural tissues.	Functional	Mice lacking the chemokine receptor Cx3cr1 exhibit a transient reduction of microglia during the early postnatal period and a consequent deficit in synaptic pruning, which in turn is associated with weak synaptic transmission, decreased functional brain connectivity, deficits in social interaction and increased repetitive-behavior phenotypes that have been previously associated with autism and ot…	3	0		0		24487234		28763059
CXCR3	chemokine (C-X-C motif) receptor 3	2833	GPR9; MigR; CD182; CD183; Mig-R; CKR-L2; CMKAR3; IP10-R; CXCR3	X	Xq13.1	P49682	300574	A G protein-coupled receptor with selectivity for the chemokines IP10, Mig and I-TAC.	Rare Single Gene variant	Rare mutations in the CXCR3 gene have been identified with autism (Piton et al., 2011).	9	0		0		20479760	12782716,15456824,9466968	1.91159e+07
CYFIP1	cytoplasmic FMR1 interacting protein 1	23191	P140SRA-1, SHYC, SRA1	15	15q11.2	Q7L576	606322	Component of the CYFIP1-EIF4E-FMR1 complex which binds to the mRNA cap and mediates translational repression. In the CYFIP1-EIF4E-FMR1 complex this subunit is an adapter between EIF4E and FMR1. Promotes the translation repression activity of FMR1 in brain probably by mediating its association with EIF4E and mRNA. Regulates formation of membrane ruffles and lamellipodia. Plays a role in axon outgr…	Multigenic CNV	A rare CYFIP1 deletion was found in a patient with PDD-NOS and mild intellectual disability (Leblond et al., 2012).	19	3	24442360,26094621,27351196	0		22346768		24050404,24667445,24996170,25311365,26824476,26843638,30784587
CYLC2	cylicin, basic protein of sperm head cytoskeleton 2	1539		9	9q31.1	Q14093	604035	Possible architectural role during spermatogenesis. May be involved in spermatid differentiation.	Rare single gene variant	This gene was identified as a novel ASD candidate gene in Gonzalez-Mantilla et al., 2016 based on the presence of two potentially pathogenic loss-of-function variants in ASD cases (a maternally-inherited single gene deletion in an SSC proband in Levy et al., 2011, and a single gene deletion of unknown origin in Stobbe et al., 2013).	3	0		0		21658582		26817790
CYP11B1	cytochrome P450, family 11, subfamily B, polypeptide 1	1584	FHI; CPN1; CYP11B; P450C11; FLJ36771; DKFZp686B05283	8	8q24.3	P15538	610613	This gene encodes a member of the cytochrome P450 superfamily of enzymes participating in the conversion of progesterone to cortisol in the adrenal cortex.	Syndromic	Genetic association has been found between the CYP11B1 gene and both autism and Asperger syndrome (Chakrabarti et al., 2009).	4	0		0		19598235	1.08288e+07	19029289
CYP27A1	cytochrome P450 family 27 subfamily A member 1	1593	CP27, CTX, CYP27	2	2q35	Q02318	606530	This gene encodes a member of the cytochrome P450 superfamily of enzymes. The cytochrome P450 proteins are monooxygenases which catalyze many reactions involved in drug metabolism and synthesis of cholesterol, steroids and other lipids. This mitochondrial protein oxidizes cholesterol intermediates as part of the bile synthesis pathway. Since the conversion of cholesterol to bile acids is the majo…	Syndromic	Homozygous or compound heterozygous variants in the CYP27A1 gene are responsible for cerebrotendinous xanthomatosis (CTX; OMIM 213700), a rare inherited lipid-storage disease characterized clinically by progressive neurologic dysfunction, premature atherosclerosis, and cataracts (Gallus et al., 2006). Review of a retrospective patient file of 77 genetically confirmed Dutch CTS patients determined…	6	0		0		28894950	16816916
DAB1	disabled homolog 1 (Drosophila)	1600	RP6-239D12.2	1	1p32.2-p32.1	O75553	603448	DAB1 serves as an intracellular adaptor for reelin signaling pathway	Functional	Significant reduction of Dab-1 mRNA was seen in superior frontal and cerebellar areas of autistic brains compared to control brains (Fatemi et al., 2005).	7	0		0		15820235	1.05712e+07	1.92724e+07
DAGLA	diacylglycerol lipase alpha	747	C11orf11, DAGL(ALPHA), DAGLALPHA, NSDDR	11	11q12.2	Q9Y4D2	614015	This gene encodes a diacylglycerol lipase. The encoded enzyme is involved in the biosynthesis of the endocannabinoid 2-arachidonoyl-glycerol.	Rare single gene variant	A paternally-inherited deletion disrupting seven exons of the DAGLA gene was identified in a male ASD proband and an affected male sibling; however, this deletion was also observed in an unaffected male sibling but was not observed in controls (Prasad et al., 2012).	7	0		0		23275889
DAPK1	death-associated protein kinase 1	1612	DAPK, DKFZp781I035	9	9q21.33	P53355	600831	The encoded protein binds ATP and it has calcium- and calmodulin-dependent protein kinase activity.	Functional	Differential expression of the DAPK1 gene has been shown to occur in some autistic individuals (Hu et al., 2006). In addition, genetic association has been found between DAPK1 and late-onset Alzheimer's disease.	7	0		0		16709250	10995806	16847012
DAPP1	Dual adaptor of phosphotyrosine and 3-phosphoinositides	27071	HSPC066, BAM32	4	4q23	Q9UN19	605768	May act as a B-cell-associated adapter that regulates B-cell antigen receptor (BCR)-signaling downstream of PI3K.	Rare single gene variant	A novel recurrent duplication involving the DAPP1 gene was identified in two unrelated ASD cases (Prasad et al., 2012).	3	0		0		23275889
DCC	DCCnetrin 1 receptor	1630	CRC18, CRCR1, HGPPS2, IGDCC1, MRMV1, NTN1R1	18	18q21.2	P43146	120470	This gene encodes a netrin 1 receptor. The transmembrane protein is a member of the immunoglobulin superfamily of cell adhesion molecules, and mediates axon guidance of neuronal growth cones towards sources of netrin 1 ligand. The cytoplasmic tail interacts with the tyrosine kinases Src and focal adhesion kinase (FAK, also known as PTK2) to mediate axon attraction.	Genetic association	A cross-trait meta-analysis of genome-wide association studies on schizophrenia (65,967 cases), bipolar disorder (41,653 cases), autism spectrum disorder (46,350 cases), ADHD (55,374 cases) and depression (688,809 cases) identified an intronic SNP in the DCC gene that reached genome-wide significance for ASD following MTAG analysis (P-value 2.69E-08) (Wu et al., 2020). Other SNPs in this gene hav…	3	2	2.97005e+07	0		32606422
DCTN5	dynactin 5	84516	MGC3248	16	16p12.2	Q9BTE1	612962	Transferase activity	Rare Single Gene variant	Rare mutations in the DCTN5 gene have been identified with autism (O'Roak et al., 2011).	4	0		0		21572417	10525537	21440632
DCUN1D1	DCN1, defective in cullin neddylation 1, domain containing 1 (S. cerevisiae)	54165	RP42, SCRO, Tes3, DCUN1L1	3	3q26.33	Q96GG9	605905	The encoded protein plays a role in the neddylation pathway.	Functional	DCUN1D1 (RP42) maps to an autism susceptibility locus on chromosome 6q16. Based on its developmentally regulated expression, particularly in proliferating neuroblasts, and its location in a cluster of embryonic neuronally expressed genes, it is a positional candidate susceptibility gene for autism (Mas et al., 2000).	3	0		0		10777668	12796399	15988528
DCX	doublecortin	1641	DC, DBCN, LISX, SCLH, XLIS	X	Xq23	O43602	300121	This gene encodes a member of the doublecortin family. The protein encoded by this gene is a cytoplasmic protein and contains two doublecortin domains, which bind microtubules. In the developing cortex, cortical neurons must migrate over long distances to reach the site of their final differentiation. The encoded protein appears to direct neuronal migration by regulating the organization and stab…	Rare Single Gene variant	Rare mutations in the DCX gene have been identified in individuals with a form of X-linked lissencephaly (LISX1; OMIM 300067) (des Portes et al., 1998; Gleeson et al., 1998; Pilz et al., 1998). However, Vourc'h et al., 2002 identified no rare mutations in the coding region of the DCX gene in a cohort of 59 patients with autism.	13	1	23934111	0		11857568	9489699,9489700,9817918	1.68359e+07
DDC	dopa decarboxylase	1644	AADC	7	7p12.2-p12.1	P20711	107930	The encoded protein catalyzes the decarboxylation of L-3,4-dihydroxyphenylalanine (DOPA) to dopamine, L-5-hydroxytryptophan to serotonin and L-tryptophan to tryptamine. Defects in this gene are the cause of aromatic L-amino-acid decarboxylase deficiency (AADCD). AADCD deficiency is an inborn error in neurotransmitter metabolism that leads to combined serotonin and catecholamine deficiency.	Genetic association	A significant association was obtained between the DDC gene and autism in the single-marker analysis (rs6592961, P = 0.00047) in a case-control genetic association study consisting of 326 unrelated autistic patients and 350 gender-matched controls from Spain (Toma et al., 2012). These findings suggest that common allelic variants in the DDC gene may be involved in autism susceptibility.	5	0		1	11992572	22397633
DDHD2	DDHD domain containing 2	23259	SAMWD1, SPG54, iPLA(1)gamma	8	8p11.23	O94830	615003	This gene encodes a phospholipase enzyme containing sterile-alpha-motif (SAM), WWE, and DDHD domains. This protein participates in membrane trafficking between the endoplastic reticulum and the Golgi body. Mutations in this gene can cause autosomal recessive spastic paraplegia 54.	Rare single gene variant	Genome-wide association analysis of 6222 ASD case-pseudocontrol pairs from the SPARK cohort in Matoba et al., 2020 identified a novel genome-wide significant locus (rs60527016 at chr8:38.19M-38.45M); subsequent massively parallel reporter assay (MPRA) identified a putative casual variant within this novel locus (rs7001340), and expression quantitative trait loci data demonstrated an association b…	5	1	32366953	0		32747698
DDX11	DEAD/H (Asp-Glu-Ala-Asp/His) box polypeptide 11	1663	CHL1, CHLR1, KRG2	12	12p11.21	Q96FC9	601150	The encoded protein has ATP-dependent DNA helicase activity.	Functional	Differential expression of the DDX11 gene has been shown to occur in some autistic individuals (Hu et al., 2006).	3	0		0		16709250	10882484	1662384
DDX23	DEAD-box helicase 23	9416	PRPF28, SNRNP100, U5-100K, U5-100KD, prp28	12	12q13.12	Q9BUQ8	612172	This gene encodes a member of the DEAD box protein family. DEAD box proteins, characterized by the conserved motif Asp-Glu-Ala-Asp (DEAD), are putative RNA helicases. They are implicated in a number of cellular processes involving alteration of RNA secondary structure, such as translation initiation, nuclear and mitochondrial splicing, and ribosome and spliceosome assembly. The protein encoded by…	Rare single gene variant	Burns et al., 2021 described a cohort of nine unrelated individuals with de novo missense variants in the DDX23 gene presenting with a syndromic neurodevelopmental disorder characterized by developmental delay, abnormal muscle tone, autism spectrum disorder or autistic features, seizures, short stature, decreased body weight, and dysmorphic facial features. A de novo missense variant in the DDX23…	2	0		0		34050707
DDX3X	DEAD (Asp-Glu-Ala-Asp) box helicase 3, X-linked	1654	CAP-Rf, DBX, DDX14, DDX3, HLP2	X	Xp11.4	O00571	300160	The protein encoded by this gene is a member of the large DEAD-box protein family, that is defined by the presence of the conserved Asp-Glu-Ala-Asp (DEAD) motif,and acts as a multifunctional ATP-dependent RNA helicase. Nuclear roles for the encoded protein include transcriptional regulation, mRNP assembly, pre-mRNA splicing, and mRNA export, while in the cytoplasm, this protein is thought to be i…	Rare single gene variant	35 unique de novo variants (including 19 predicted loss-of-function alleles and 5 missense variants experimentally shown to be loss-of-function) in the DDX3X gene were identified in 38 female cases with intellectual disability, 20 of whom also presented with behavioral problems including autism spectrum disorder, hyperactivity, and aggression (Snijders Blok et al., 2015). A de novo splice-site va…	42	0		0		26235985		32135084
DDX53	DEAD (Asp-Glu-Ala-Asp) box polypeptide 53	168400	CAGE, CT26	X	Xp22.11	Q86TM3		This intronless gene encodes a protein which contains several domains found in members of the DEAD-box helicase protein family. Other members of this protein family participate in ATP-dependent RNA unwinding.	Rare Single Gene variant	Rare deletions involving the DDX53 gene have been identified in individuals with ASD (Pinto et al., 2010).	4	0		0		20531469
DEAF1	DEAF1 transcription factor	10522	SPN, NUDR, ZMYND5	11	11p15.5	O75398	602635	Transcription factor that binds to sequence with multiple copies of 5'-TTC[CG]G-3' present in its own promoter and that of the HNRPA2B1 gene and down-regulates transcription of these genes. Binds to the retinoic acid response element (RARE) 5'-AGGGTTCACCGAAAGTTCA-3'. Activates the proenkephalin gene independently of promoter binding, probably through protein-protein interaction. When secreted, be…	Rare single gene variant	De novo missense variants in the DEAF1 gene that resulted in impaired transcriptional regulation of the DEAF1 promoter were identified in four individuals from three reports (PMIDs 21076407, 23020937, 24726472). All four individuals presented with intellectual disability, mild motor delay, and severely affected speech development; three of these individuals also displayed severe behavioral proble…	25	0		0		24726472		2.6401e+07
DENR	density-regulated protein	8562	DRP, DRP1, SMAP-3	12	12q24.31	O43583	604550	This gene encodes a protein that is involved in mRNA translation initiation by promoting the recruitment of aminoacetyled initiator tRNA to P site of 40S ribosomes. Haas et al., 2016 demonstrated that DENR controls radial migration in the mouse brain through its binding partner MCTS1.	Rare single gene variant	De novo missense variants in the DENR gene were identified in two unrelated ASD probands (Neale et al., 2012; Haas et al., 2016); additional functional characterization of these variants in Haas et al., 2016 demonstrated effects on migration, dendritic branching, and dendritic spine properties of cortical neurons.	4	0		0		22495311		27239039
DEPDC5	DEP domain containing 5	9681	LL22NC03-113A11.1, DEP.5	22	22q12.2-q12.3	O75140	614191	Unknown function; shared homology with G protein signaling molecules and neuronal localization suggest a role in neuronal signal transduction.	Syndromic	Mutations in the DEPDC5 gene have been implicated in familial focal epilepsy with variable foci (FFEVF) and autosomal dominant focal epilepsies (Dibbens et al., 2013; Ishida et al., 2013; Scheffer et al., 2014). In one FFEVF family (A1) reported in Dibbens et al., 2013, three affected family members also had ASD, including one individual with ASD who had not had seizures. Scheffer et al., 2014 id…	18	0		0		23542697		2.94819e+07
DGKK	diacylglycerol kinase kappa	139189		X	Xp11.22	Q5KSL6	300837	The protein encoded by this gene is an enzyme that phosphorylates diacylglycerol, converting it to phosphatidic acid.	Functional	Cross-linking immunoprecipitation in murine cortical neurons found that FMRP primarily associated with DGKK, and this association positively controlled DGKK translation. shRNA-mediated knockdown of DGKK in the striatum of mice reproduced many of the phenotypes observed in mouse models of Fragile X syndrome, including reduced social interaction, altered nest building behavior, increased motor ster…	1	0		0		27233938
DGKZ	diacylglycerol kinase zeta	8525	DAGK5, DAGK6, DGK-ZETA, hDGKzeta	11	11p11.2	Q13574	601441	The protein encoded by this gene belongs to the eukaryotic diacylglycerol kinase family. It may attenuate protein kinase C activity by regulating diacylglycerol levels in intracellular signaling cascade and signal transduction.	Rare single gene variant	This gene was originally identified as an ASD candidate gene based on its enrichment in an autism-associated protein interaction module; sequencing of post-mortem brain tissue from 25 ASD cases resulted in the identification of significant non-synonymous variants in this gene with an expected false-positive rate at 0.1, confirming the involvement of this module with autism (Li et al., 2014).	3	0		0		25549968
DHCR7	7-dehydrocholesterol reductase	1717	SLOS; delta-7-dehydrocholesterol reductase, delta7-sterol reductase	11	11q13.4	Q9UBM7	602858	This gene encodes an enzyme that removes the C(7-8) double bond in the B ring of sterols and catalyzes the conversion of 7-dehydrocholesterol to cholesterol.	Syndromic	This gene has been associated with syndromic autism, where a subpopulation of individuals with Smith-Lemli-Opitz syndrome (SLOS) develop autism (Tierney et al., 2001).	19	0		0		11223857	16761297,9465114,9653161	16687448,17197219,19016890,26998835,27053961
DHX30	DExH-box helicase 30	22907	DDX30, RETCOR	3	3p21.31	Q7L2E3	616423	DEAD box proteins, characterized by the conserved motif Asp-Glu-Ala-Asp (DEAD), are putative RNA helicases. They are implicated in a number of cellular processes involving alteration of RNA secondary structure such as translation initiation, nuclear and mitochondrial splicing, and ribosome and spliceosome assembly. Based on their distribution patterns, some members of this DEAD box protein family…	Syndromic	Lessel et al., 2017 identified six different de novo missense variants in the DHX30 gene in 12 unrelated individuals affected by a neurodevelopmental disorder characterized by global developmental delay, intellectual disability, severe speech impairment, hypotonia, and gait abnormalities; in addition to these core phenotypes, seven individuals also presented with autistic features.	7	0		0		29100085
DIAPH3	Diaphanous-related formin 3	81624	RP11-26P21.1, AN, AUNA1, DIA2, DRF3, NSDAN, diap3, mDia2	13	13q21.2	Q9NSV4	614567	Actin-nucleating protein involved in the process of neurite outgrowth.	Rare Single Gene variant	Rare mutations in the DIAPH3 gene have been identified with autism (Vorstman et al., 2011).	15	1	28540026	0		20308993	1.56682e+07	18044991,18516090,19380880,19457867,27848932
DIP2A	DIP2 disco-interacting protein 2 homolog A (Drosophila)	23181	C21orf106, DIP2	21	21q22.3	Q14689	607711	The protein encoded by this gene may be involved in axon patterning in the central nervous system.	Rare single gene variant	Two de novo loss-of-function variants in the DIP2A gene have been identified in ASD probands from the Simons Simplex Collection (refs).	12	0		0		22542183		2.53638e+07
DIP2C	disco interacting protein 2 homolog C	22982	KIAA0934	10	10p15.3	Q9Y2E4	611380	This gene encodes a member of the disco-interacting protein homolog 2 family. The protein shares strong similarity with a Drosophila protein which interacts with the transcription factor disco and is expressed in the nervous system.	Rare single gene variant	A de novo loss-of-function (LoF) variant in the DIP2C gene was first identified in an ASD proband from the Simons Simplex Collection (Iossifov et al., 2014). A second de novo LoF variant in this gene was identified by whole genome sequencing in an ASD proband from a simplex family as part of the MSSNG initiative in Yuen et al., 2017. Based on the discovery of two de novo LoF variants in ASD cases…	5	0		0		25363768		28263302
DIPK2A	divergent protein kinase domain 2A	205428	C3orf58, DIA1, GoPro49, HASF	3	3q24	Q8NDZ4	612200	May play a role in cardiomyocyte proliferation through paracrine signaling and activation of the PPI3K-AKT-CDK7 signaling cascade.	Rare Single Gene variant	Rare variants in the DIPK2A gene (previously known as the C3orf58 gene) have been identified with autism in the HMCA cohort (Morrow et al., 2008).	3	0		0		18621663		23840464
DISC1	disrupted in schizophrenia 1	27185	SCZD9, KIAA0457	1	1q42.2	Q9NRI5	605210	This gene encodes a protein with multiple coiled coil motifs and is involved in neurite outgrowth and cortical development through its interaction with other proteins.	Syndromic	Several studies have found genetic association and rare variants in the DISC1 gene that are associated with autism. Positive associations have been found in the Chinese Han population and in the Finnish population (for both autism and Asperger syndrome; Kilpinen et al., 2008). In addition, genetic association between DISC1 and a psychosis phenotype was found in a Finnish sample, and association w…	35	2	2.15696e+07	0		17579608	1.2813e+07	17481393,17825401,18317464,18762802,19077115,19188535,19191256,19778507,20139976,20188653,21471969,22385968,23439118,24516667,25821909,26299970,26301809,26553875,26728564,26728762,26976042,29643329,29643356
DIXDC1	DIX domain containing 1	85458	CCD1	11	11q23.1	Q155Q3	610493	The protein encoded by this gene is a positive regulator of the Wnt signaling pathway and is found associated with gamma tubulin at the centrosome.	Functional	Exome sequence analysis of the DIXDC1 gene in 5977 ASD cases and 7734 controls identified a greater burden of rare sequencing-disrupting SNVs (nonsense, missense, conserved splice-site disrupting) in both DIXDC1 isoforms in cases compared to controls [isoform 1: 68/5977 cases (1.14%) vs. 64/7734 controls (0.83%), p=0.033; isoform 2: 53/5977 cases (8.9%) vs. 41/7734 controls (0.53%), p=0.006] (Mar…	5	0		0		27752079
DLG1	discs large MAGUK scaffold protein 1	1739	DLGH1, SAP-97, SAP97, dJ1061C18.1.1, hdlg	3	3q29	Q12959	601014	This gene encodes a multi-domain scaffolding protein that is required for normal development. This protein may have a role in septate junction formation, signal transduction, cell proliferation, synaptogenesis and lymphocyte activation.	Rare single gene variant	This gene was originally identified as an ASD candidate gene based on its enrichment in an autism-associated protein interaction module. Sequencing of post-mortem brain tissue from 25 ASD cases resulted in the identification of significant non-synonymous variants in this gene with an expected false-positive rate at 0.1, confirming the involvement of this module with autism; this finding was furth…	6	0		0		25549968
DLG2	discs large MAGUK scaffold protein 2	1740	PPP1R58, PSD-93, PSD93, chapsyn-110	11	11q14.1	Q15700	603583	This gene encodes a member of the membrane-associated guanylate kinase (MAGUK) family. The encoded protein forms a heterodimer with a related family member that may interact at postsynaptic sites to form a multimeric scaffold for the clustering of receptors, ion channels, and associated signaling proteins.	Rare single gene variant	A de novo missense variant that was predicted by PolyPhen-2 to be probably damaging (Mis3) was identified in an ASD proband from the Autism Sequencing Consortium (De Rubeis et al., 2014). Ruzzo et al., 2019 identified three multiplex ASD families from the iHART cohort in which at least one proband in each family had a 2.5-kb deletion in the promoter of the DLG2 gene; no deletions were found to ov…	11	0		0		25363760		31398340
DLG4	discs large MAGUK scaffold protein 4	1742	PSD95, SAP-90, SAP90	17	17p13.1	P78352	602887	This gene encodes a member of the membrane-associated guanylate kinase (MAGUK) family. It heteromultimerizes with another MAGUK protein, DLG2, and is recruited into NMDA receptor and potassium channel clusters. These two MAGUK proteins may interact at postsynaptic sites to form a multimeric scaffold for the clustering of receptors, ion channels, and associated signaling proteins.	Functional	Four de novo likely gene-disruptive (LGD) variants in the DLG4 gene were identified in ASD probands (three from the SPARK cohort, one from the ITAN cohort) in Wang et al., 2020. DLG4 knockout mice displayed increased repetitive behaviors, abnormal communication and social behaviors, impaired motor coordination, and increased stress reactivity and anxiety-related responses (Feyder et al., 2010). I…	18	0		0		20952458		25549968,26247861,27479843,33597769
DLGAP1	DLG associated protein 1	9229	DAP-1, DAP-1-ALPHA, DAP-1-BETA, DAP1A, DLGAP1B, GKAP, SAPAP1, hGKAP, DLGAP1	18	18p11.31	O14490	605445	The protein encoded by this gene is expressed in the brain, localizes to the postsynaptic density, and interacts with a number of ASD-associated proteins, including DLG1, DLG4, SHANK1, SHANK2 and SHANK3.	Rare single gene variant	This gene was originally identified as an ASD candidate gene based on its enrichment in an autism-associated protein interaction module; sequencing of post-mortem brain tissue from 25 ASD cases resulted in the identification of significant non-synonymous variants in this gene with an expected false-positive rate at 0.1, confirming the involvement of this module with autism (Li et al., 2014).	12	0		0		25549968
DLGAP2	discs, large (Drosophila) homolog-associated protein 2	9228	DAP2; SAPAP2	8	8p23.3	Q9P1A6	605438	The encoded protein is a membrane-associated guanylate kinase localized at the post-synaptic density in neuronal cells.	Rare Single Gene variant	Rare mutations in the DLGAP2 gene have been identified with autism. In separate studies, de novo duplications were found in patients with ASD (Marshall et al., 2008; Pinto et al., 2010).	17	0		0		18252227	15207911	18055845,19640847,26401017
DLGAP3	DLG associated protein 3	58512	DAP3, SAPAP3	1	1p34.3	O95886	611413	May play a role in the molecular organization of synapses and neuronal cell signaling. Could be an adapter protein linking ion channel to the subsynaptic cytoskeleton. May induce enrichment of PSD-95/SAP90 at the plasma membrane.	Functional	Deletion of DLGAP3 in mice results in increased anxiety and compulsive grooming behavior, which can be alleviated by a selective serotonin reuptake inhibitor, as well as defects in cortico-striatal synapses (Welch et al., 2007). Rare and common variants in the DLGAP3 have subsequently been shown to associate with obsessive-compulsive disorder (OCD) , Tourette Syndrome (TS), and pathological groom…	11	2	1.90512e+07	0		17713528	10527873	2.34146e+07
DLGAP4	DLG associated protein 4	22839	DAP-4, DAP4, DLP4, SAPAP-4, SAPAP4	20	20q11.23	Q9Y2H0	616191	The product of this gene is a membrane-associated guanylate kinase found at the postsynaptic density in neuronal cells. It is a signaling molecule that can interact with potassium channels and receptors, as well as other signaling molecules. The protein encoded by this gene can interact with PSD-95 through its guanylate kinase domain and may be involved in clustering PSD-95 in the postsynaptic de…	Functional	DLGAP4-deficient mice displayed profound behavioural abnormalities, including cognitive deficits combined with impaired vocal communication and social interaction, as well as dramatic changes in synapse morphology, function and plasticity (Schob et al., 2019). The protein encoded by the DLGAP4 gene interacts with several proteins encoded by high confidence ASD genes, including SHANK2 and SHANK3 (…	4	0		0		30664629
DLL1	delta like canonical Notch ligand 1	28514	DELTA1, DL1, Delta	6	6q27	O00548	606582	DLL1 is a human homolog of the Notch Delta ligand and is a member of the delta/serrate/jagged family. It plays a role in mediating cell fate decisions during hematopoiesis. It may play a role in cell-to-cell communication.	Rare single gene variant	A de novo frameshift variant in the DLL1 gene was identified in an ASD proband from the Simons Simplex Collection in O'Roak et al., 2014. Fischer-Zirnsak et al., 2019 identified 15 individuals from 12 unrelated families with heterozygous and likely pathogenic DLL1 variants; the most common phenotypes observed in this cohort were developmental delay/intellectual disability (12/14), autism spectrum…	4	0		0		25418537		31353024
DLX1	distal-less homeobox 1	1745		2	2q31.1	P56177	600029	The encoded protein is a homeobox transcription factor.	Genetic Association	Genetic association has been found between the DLX1 gene and autism in AGRE and ASD-CARC cohorts (Liu et al., 2009).	9	0		0		18728693	12050665,9247261,9334308	16007083,17678855,19026749,19386638
DLX2	distal-less homeobox 2	1746	DLX-2, TES1, TES-1	2	2q31.1	Q07687	126255	The encoded protein is a homeobox transcription factor.	Genetic Association	Genetic association has been found between the DLX2 gene and autism in AGRE and ASD-CARC cohorts (Liu et al., 2009).	11	0		0		18728693	12050665,7590232,9247261,9334308	17678855,18562615,18697905,18706405,19026749,19386638
DLX3	distal-less homeobox 3	1747	AI4, TDO	17	17q21.33	O60479	600525	Likely to play a regulatory role in the development of the ventral forebrain and may play a role in craniofacial patterning and morphogenesis. Trichodentoosseous syndrome (TDO), an autosomal dominant condition, has been correlated with DLX3 gene mutation.	Rare single gene variant	De novo missense variants in the DLX3 gene have been identified in two ASD probands (Iossifov et al., 2014). An integrated meta-analysis of de novo mutation data from a combined dataset of 10,927 individuals with neurodevelopmental disorders identified DLX3 as a gene with an excess of missense variants (false discovery rata < 5%, count >1); DLX3 was similarly identified as a gene with an excess o…	4	0		0		25363768		30559488
DLX6	distal-less homeobox 6	1750	MGC125282; MGC125283; MGC125284; MGC125285; DLX6	7	7q21.3	P56179	600030	Transcription factor	Rare Single Gene variant	Rare mutations in the DLX6 gene have been identified with autism (Nakashima et al., 2010).	10	0		0		19195802	12193642,15608638,16137622	17420000,18276760,18326838,20702565
DMD	dystrophin (muscular dystrophy, Duchenne and Becker types)	1756	BMD; CMD3B; DXS142; DXS164; DXS206; DXS230; DXS239; DXS268; DXS269; DXS270; DXS2 72	X	Xp21.2-p21.1	P11532	300377	This gene spans a genomic range of greater than 2 Mb and encodes a large protein containing an N-terminal actin-binding domain and multiple spectrin repeats. The encoded protein forms a component of the dystrophin-glycoprotein complex (DGC), which bridges the inner cytoskeleton and the extracellular matrix. Deletions, duplications, and point mutations at this gene locus may cause Duchenne muscula…	Syndromic	This gene has been associated with syndromic autism, where a subpopulation of individuals with a given syndrome develop autism. In addition, studies have found positive genetic associations between the DMD gene and ASD in US and European population samples (Wang et al., 2009; Chung et al., 2011). Also, rare mutations involving the DMD gene have been identified in individuals with ASD (Pinto et al…	41	4	19404256,22050706,22935194,25227141	0		16417872	3282674,3319190,8349731	17108972,17450125,18056690,18354150,19109891,19818935,23185011,25549968,25660133,26081639,26365034
DMPK	dystrophia myotonica-protein kinase	1760	DM; DM1; DMK; MDPK; DM1PK; MT-PK	19	19q13.32	Q09013	605377	The protein encoded by this gene is a serine-threonine kinase that is closely related to other kinases that interact with members of the Rho family of small GTPases.	Syndromic	This gene has been associated with syndromic autism, where a subpopulation of individuals with a given syndrome develop autism. For example, positive genetic association has been found between a triplet repeat in the DMPK gene and autism with increasing repeat expansions in a Swedish population (Ekstrom et al., 2008).	11	0		0		18228241	10976074,14657503,9563950	1.82725e+07
DMWD	DM1 locus, WD repeat containing	1762	D19S593E, DMR-N9, DMRN9, gene59	19	19q13.32	Q09019	609857		Rare single gene variant	A de novo likely gene-disruptive (LGD) variant in the DMWD gene was identified in an ASD proband from a simplex family from the ASD: Genomes to Outcome Study cohort (Yuen et al., 2017), while a second de novo LGD variant in this gene was identified in an ASD proband from the SPARK cohort (Feliciano et al., 2019). A meta-analysis of de novo variants in 4773 published ASD trios and 465 SPARK trios …	3	0		0		28263302		31452935
DMXL2	Dmx-like 2	23312	PEPNS, RC3	15	15q21.2	Q8TDJ6	612186	This gene encodes a protein with 12 WD domains; proteins with WD domains are involved in many functions including participation in signal transduction pathways. May serve as a scaffold protein for MADD and RAB3GA on synaptic vesicles and plays a role in the brain as a key controller of neuronal and endocrine homeostatic processes.	Rare single gene variant	Two de novo missense variants in the DMXL2 gene were identified in simplex ASD probands, with no de novo events in this gene observed in 1,786 unaffected siblings from the Simons Simplex Collection (P=0.07) (Iossifov et al., 2014; Krumm et al., 2015).	8	0		0		25363768
DNAH10	Dynein, axonemal, heavy chain 10	196385	hCG_1811879	12	12q24.31	Q8IVF4	605884	Dyneins are microtubule-associated motor protein complexes composed of several heavy, light, and intermediate chains. The axonemal dyneins, found in cilia and flagella, are components of the outer and inner dynein arms attached to the peripheral microtubule doublets. DNAH10 is an inner arm dynein heavy chain	Rare single gene variant	A de novo missense variant in this gene has been identified in a simplex ASD proband (Iossifov et al., 2012). Furthermore, an inherited LoF variant in this gene was observed in both affected siblings from a quartet ASD family (Yuen et al., 2015). This gene was also included in a set of genes strongly enriched for those likely to affect risk (FDR < 0.30) (De Rubeis, et al., 2014).	9	1	28472652	0		22542183		2.53638e+07
DNAH17	dynein axonemal heavy chain 17	8632	DNAHL1, DNEL2	17	17q25.3	Q9UFH2	610063	Dyneins are microtubule-associated motor protein complexes composed of several heavy, light, and intermediate chains. DNAH17 is a heavy chain associated with axonemal dynein.	Rare single gene variant	A de novo nonsense variant in the DNAH17 gene was identified in an ASD proband from the Autism Sequencing Consortium in De Rubeis et al., 2014; this variant was later determined to be a postzygotic mosaic mutation (PZM) in Lim et al., 2017. A second non-synonymous PZM in this gene was identified in an ASD proband in Lim et al., 2017; comparison with a background set of 84,448 privately inherited …	8	0		0		25363760		28714951
DNAH3	dynein axonemal heavy chain 3	55567	DNAHC3-B, DNAHC3B, HDHC8, HEL-36, HSADHC3	16	16p12.3	Q8TD57	603334	This gene belongs to the dynein family, whose members encode large proteins that are constituents of the microtubule-associated motor protein complex. This complex is composed of dynein heavy, intermediate and light chains, which can be axonemal or cytoplasmic. This protein is an axonemal dynein heavy chain. It is involved in producing force for ciliary beating by using energy from ATP hydrolysis.	Rare single gene variant	Rare inherited loss-of-function and damaging missense variants in the DNAH3 gene were identified in ASD probands from the Simons Simplex Collection (Krumm et al., 2015) and in Chinese ASD probands (Guo et al., 2017). Transmission and De Novo Association (TADA) analysis of a cohort of 536 Chinese ASD probands and 1457 Chinese controls in Guo et al., 2017 identified the DNAH3 gene as an ASD candida…	7	0		0		25961944		28831199
DNAJC19	DnaJ heat shock protein family (Hsp40) member C19	131118	PAM18, TIM14, TIMM14	3	3q26.33	Q96DA6	608977	The protein encoded by this gene is thought to be part of a complex involved in the ATP-dependent transport of transit peptide-containing proteins from the inner cell membrane to the mitochondrial matrix. Defects in this gene are a cause of 3-methylglutaconic aciduria type 5 (MGA5), also known as dilated cardiomyopathy with ataxia (DCMA).	Functional	Reduced expression in two out of three brain regions (anterior cingulate gyrus, motor cortex, and thalamus) following gene expression analysis of postmortem brain tissue of autism patients (Anitha et al., 2012).	1	0		0		23116158
DNER	Delta/notch-like EGF repeat containing	92737	UNQ262/PRO299, UNQ26, bet	2	2q36.3	Q8NFT8	607299	Activator of the NOTCH1 pathway. May mediate neuron-glia interaction during astrocytogenesis	Genetic association	A SNP within the DNER gene showed association in the secondary analyses in a combined AGP GWA sample (Anney et al., 2012).	3	0		0		22843504
DNM1L	Dynamin 1-like	10059	DLP1, DRP1, DVLP, DYMPLE, DYNIV-11, EMPF, HDYNIV, VPS1	12	12p11.21	O00429	603850	Functions in mitochondrial and peroxisomal division. Required for normal brain development. Defects in DNM1L are the cause of encephalopathy, lethal, due to defective mitochondrial and peroxisomal fission (EMPF) [MIM:614388].	Functional	Reduced expression in two out of three brain regions (anterior cingulate gyrus, motor cortex, and thalamus) following gene expression analysis of postmortem brain tissue of autism patients (Anitha et al., 2012).	8	0		0		23116158
DNMT3A	DNA (cytosine-5-)-methyltransferase 3 alpha	1788	DNMT3A2, M.HsaIIIA, TBRS	2	2p23.3	Q9Y6K1	602769	The protein encoded by this gene is required for genome-wide de novo methylation and is essential for the establishment of DNA methylation patterns during development. It plays a role in paternal and maternal imprinting.	Rare single gene variant	This gene was identified by TADA (transmission and de novo association) analysis of a combined dataset from the Simons Simplex Collection (SSC) and the Autism Sequencing Consortium (ASC) as a gene strongly enriched for variants likely to affect ASD risk with a false discovery rate (FDR) of < 0.1 (Sanders et al., 2015); among the variants identified in this gene was one de novo loss-of-function (L…	26	1	30786140	0		26402605		29900417
DOCK1	Dedicator of cytokinesis 1	1793	DOCK180, ced5	10	10q26.2	Q14185	601403	This gene encodes a member of the dedicator of cytokinesis protein family. Dedicator of cytokinesis proteins act as guanine nucleotide exchange factors for small Rho family G proteins. The encoded protein regulates the small GTPase Rac, thereby influencing several biological processes, including phagocytosis and cell migration.	Rare single gene variant	A loss-of-function variant in the DOCK1 gene was identified in an ASD proband and an ASD-affected mother, but not in an unaffected sibling (Griswold et al., 2015). A de novo missense variant in this gene was also identifed in an ASD proband from the Simons Simplex Collection (Iossifov et al., 2014).	3	0		0		26185613
DOCK10	Dedicator of cytokinesis 10	55619	DRIP2, Nbla10300, ZIZ3	2	2q36.2	Q96BY6	611518	Potential guanine nucleotide exchange factor (GEF). GEF proteins activate some small GTPases by exchanging bound GDP for free GTP. Expressed at low level in brain and lung.	Rare single gene variant	A compound heterozygous variant involving the DOCK10 gene, consisting of a maternally-inherited deletion and a paternally-inherited missense variant, was identified in a male patient with ASD and intellectual disability; both of the patient's unaffected siblings carried the maternally-inherited deletion but not the paternally-inherited missense variant (Nava et al., 2013).	2	0		0		23632794
DOCK4	Dedicator of cytokinesis 4	9732	WUGSC:H_GS034D21.1	7	7q31.1	Q8N1I0	607679	Involved in regulation of adherens junction between cells. Plays a role in cell migration. Functions as a guanine nucleotide exchange factor (GEF), which activates Rap1 small GTPase by exchanging bound GDP for free GTP.	Genetic association/multigenic CNV	Assocation between the DOCK4 gene and ASD has been observed in two studies (Maestrini et al., 2010; Liang et al., 2014). Deletions involving the DOCK4 gene has also been implicated in ASD and dyslexia (Maestrini et al., 2010; Pagnamenta et al., 2010).	11	2	2.45997e+07	0		19401682		2.35367e+07
DOCK8	dedicator of cytokinesis 8	81704	HEL-205, MRD2, ZIR8	9	9p24.3	Q8NF50	611432	This gene encodes a member of the DOCK180 family of guanine nucleotide exchange factors. Guanine nucleotide exchange factors interact with Rho GTPases and are components of intracellular signaling networks. Mutations in this gene result in the autosomal recessive form of the hyper-IgE syndrome.	Rare single gene variant	A total of two de novo loss-of-function variants in the DOCK8 gene have been observed in ASD probands from the Autism Sequencing Consortium and the Autism Clinical and Genetic Resources in China (ACGC) cohort (De Rubeis et al., 2014; Wang et al., 2016). The 9p24.3 locus, which contains the DOCK8 gene, overlaps with linkage regions identified in large autism extended pedigrees (Allen-Brady et al.,…	12	0		0		25363760		29191242
DOLK	dolichol kinase	22845	UNQ2422/PRO4980, CDG1M, DK, DK1, SEC59, TMEM15	9	9q34.11	Q9UPQ8	610746	The protein encoded by this gene catalyzes the CTP-mediated phosphorylation of dolichol, and is involved in the synthesis of Dol-P-Man, which is an essential glycosyl carrier lipid for C- and O-mannosylation, N- and O-linked glycosylation of proteins, and for the biosynthesis of glycosyl phosphatidylinositol anchors in endoplasmic reticulum. Mutations in this gene are associated with dolichol kin…	Syndromic	A homozygous variant in the DOLK gene predicted to abolish the initiator Met residue and prevent translation (p.M1?; c.2T>C) was identified in two affected siblings born to consanguineous parents who presented with West syndrome that later developed into intellectual disability and, in one case, ASD (Helander et al., 2013).	3	0		0		23890587
DPP10	Dipeptidyl-peptidase 10	57628	DPL2; DPPY; DPRP3	2	2q14.1	Q8N608.1	608209	Binds specific voltage-gated potassium channels and alters their expression and biophysical properties	Rare Single Gene variant	Rare mutations in the DPP10 gene have been identified with autism (Marshall et al., 2008).	12	0		1	28670437	18252227	15454437	16738002,18276729,18845608,22311982,23185133
DPP3	dipeptidyl peptidase 3	10072	DPPIII	11	11q13.2	Q9NY33	606818	This gene encodes a protein that is a member of the M49 family of metallopeptidases. This cytoplasmic protein binds a single zinc ion with its zinc-binding motif (HELLGH) and has post-proline dipeptidyl aminopeptidase activity, cleaving Xaa-Pro dipeptides from the N-termini of proteins.	Rare single gene variant	Two de novo variants (one splice-site variant, one missense variant) in the DPP3 gene were identified in ASD probands from the Autism Sequencing Consortium in De Rubeis et al., 2014. TADA analysis of 4,504 ASD trios and 3,012 unaffected control/siblings trios from trio-based exome/genome sequencing studies identified DPP3 as an ASD candidate gene with a q-value < 0.1 (Du et al., 2019).	4	0		0		25363760		31332282
DPP4	Dipeptidyl-peptidase 4	1803	ADABP, ADCP2, CD26, DPPIV, TP103	2	2q24.2	P27487	102720	The protein encoded by this gene is identical to adenosine deaminase complexing protein-2, and to the T-cell activation antigen CD26. It is an intrinsic membrane glycoprotein and a serine exopeptidase that cleaves X-proline dipeptides from the N-terminus of polypeptides.	Rare single gene variant	A recurrent homozygous splice-site variant in the DPP4 gene was found to segregate with ASD in one out of two multiplex families (Lim et al., 2013). A de novo frameshift variant in the DPP4 gene has also been identified (De Rubeis et al., 2014).	6	2	2.80982e+07	0		23352160		26938441
DPP6	dipeptidyl-peptidase 6	1804	DPPX; MGC46605	7	7q36.2	P42658.1	126141	This protein modulates the kinetics of transient A-type currents.	Genetic Association	Rare mutations in the DPP6 gene have been identified with autism (Marshall et al., 2008; ORoak et al., 2012). In addition, genetic association has been found between DPP6 and amyotrophic lateral sclerosis (ALS) (van Es et al., 2008).	27	0		0		18252227	9811881	16899223,18084291,18276729,18364354,18536731,18667548,18978958,19193627,19279261,19372736,22311982,23832105,23912628
DPYD	dihydropyrimidine dehydrogenase	1806	DHP; DPD; MGC70799; MGC132008	1	1p21.3	Q12882	274270	The encoded protein is a pyrimidine catabolic enzyme and participates in the initial and rate-limiting factor in the pathway of uracil and thymidine catabolism. Biallelic mutations in this gene are responsible for dihydropyrimidine dehydrogenase (DPD) deficiency (OMIM 274270).	Rare Single Gene variant	1p21.3 microdeletions affecting DPYD have been identified in individuals with ASD (Carter et al., 2011), intellectual disability (Willemsen et al., 2011), and syndromic obesity (D'Angelo et al., 2015); inherited missense variants in this gene have alo observed (Carter et al., 2011; Li et al., 2017).	14	2	2.34539e+07	0		18252227	3335642	17065071
DPYSL2	dihydropyrimidinase like 2	1808	CRMP-2, CRMP2, DHPRP2, DRP-2, DRP2, N2A3, ULIP-2, ULIP2	8	8p21.2	Q16555	602463	This gene encodes a member of the collapsin response mediator protein family. Collapsin response mediator proteins form homo- and hetero-tetramers and facilitate neuron guidance, growth and polarity. The encoded protein promotes microtubule assembly and is required for Sema3A-mediated growth cone collapse, and also plays a role in synaptic signaling through interactions with calcium channels. Thi…	Genetic association	De novo missense variants that were predicted in silico to be damaging were identified in the DPYSL2 gene in an ASD proband from the Autism Sequencing Consortium (De Rubeis et al., 2014) and the Simons Simplex Collection (Iossifov et al., 2014). TADA-Denovo analysis using a combined dataset of previously published cohorts from the Simons Simplex Collection and the Autism Sequencing Consortium, as…	16	5	12679234,16380905,21302347,25416705,25847191	2	1.63212e+07	25363760		2.93468e+07
DPYSL3	dihydropyrimidinase like 3	1809	CRMP-4, CRMP4, DRP-3, DRP3, LCRMP, ULIP, ULIP-1	5	5q32	Q14195	601168	Necessary for signaling by class 3 semaphorins and subsequent remodeling of the cytoskeleton. Plays a role in axon guidance, neuronal growth cone collapse and cell migration	Rare single gene variant	A de novo missense variant in the DPYSL3 gene was identified in an ASD proband from the Simons Simplex Collection in Iossifov et al., 2014; this variant was predicted to be possibly damaging and was present in both dbSNP and ESP. A rare de novo missense variant in DPYSL3 (p.Ser541Tyr) that was experimentally shown to result in a partial loss-of-function effect was identified in an ASD proband fro…	3	0		0		25363768		29196732
DRD1	Dopamine receptor D1	1812	DADR, DRD1A	5	5q35.2	P21728	126449	This gene encodes the D1 subtype of the dopamine receptor, the most abundant dopamine receptor in the central nervous system. This G-protein coupled receptor stimulates adenylyl cyclase and activates cyclic AMP-dependent protein kinases. D1 receptors regulate neuronal growth and development, mediate some behavioral responses, and modulate dopamine receptor D2-mediated events	Genetic association	A DRD1 haplotype was found to be associated with risk for autism spectrum disorders in male-only affected sib-pair families (Hettinger et al., 2008).	4	0		0		18205172	15717291
DRD2	Dopamine receptor D2	1813	D2DR, D2R	11	11q23.2	P14416	126450	This gene encodes the D2 subtype of the dopamine receptor. This G-protein coupled receptor inhibits adenylyl cyclase activity. A missense mutation in this gene causes myoclonus dystonia; other mutations have been associated with schizophrenia.	Rare single gene variant	Case-control and family-based association analysis of the DRD2 gene in a cohort of 112 male-only affected sib-pair ASD families and a comparison cohort of 253 controls revealed an increased frequency of the rs1800498 TT genotype in affected males compared to the comparison group (p=0.007) (Hettinger et al., 2012). Family-based assocation tests in the same report showed that the rs1800498 T allele…	7	3	25448322,28472652,29483656	0		22559203
DRD3	dopamine receptor D3	1814	D3DR; ETM1; FET1; MGC149204; MGC149205; DRD3	3	3q13.31	P35462	126451	This gene encodes the D3 subtype of dopamine receptor	Genetic Association	Genetic association has been found between the DRD3 gene and autism in the Dutch and UK populations (de Krom et al., 2009).	9	1	25792691	0		19058789	11333982,1362221,9354330	1.73324e+07
DSCAM	Down syndrome cell adhesion molecule	1826	CHD2, CHD2-42, CHD2-52	21	21q22.2	O60469	602523	This gene is a member of the immunoglobulin superfamily of cell adhesion molecules (Ig-CAMs), and is involved in human central and peripheral nervous system development. This gene is a candidate for Down syndrome and congenital heart disease (DSCHD)	Rare single gene variant	Three de novo loss-of-function (LoF) variants in the DSCAM gene were identified in ASD probands from the Simons Simplex Collection in Iossifov et al., 2014 (PMID 25363768), while a fourth de novo LoF variant in this gene was identified in one ASD proband from 2,270 trios screened by the Autism Sequencing Consortium in De Rubeis et al., 2014 (PMID 25363760). Two additional de novo LoF variants wer…	16	1	28540026	0		25363768		26401017,26749308,34253863
DST	Dystonin	667	RP3-361I14.2, BP240, BPA, BPAG1, CATX-15, CATX15, D6S1101, DMH, DT, HSAN6, MACF2	6	6p12.1	Q03001	113810	Cytoskeletal linker protein that acts as an integrator of intermediate filaments, actin and microtubule cytoskeleton networks. Isoform 7 regulates the organization and stability of the microtubule network of sensory neurons to allow axonal transport. Defects in this gene are associated with hereditary sensory and autonomic neuropathy 6 (HSAN6) [MIM:614653], a genetically and clinically heterogene…	Rare single gene variant	Five case-specific loss-of-function variants were identified in the DST gene following the sequencing of 215 synaptic genes in 147 cases with ASD, 273 cases with schizophrenia, and 287 controls (Kenny et al., 2013).	10	0		0		24126926
DUSP15	dual specificity phosphatase 15	128853	C20orf57, VHY	20	20q11.21	Q9H1R2	616776	The protein encoded by this gene has both protein-tyrosine phophatase activity and serine/threonine-specific phosphatase activity, and therefore is known as a dual specificity phosphatase. This protein may function in the differentiation of oligodendrocytes.	Rare single gene variant	A de novo missense variant in the DUSP15 gene that was predicted to be damaging was identified in an ASD proband in Neale et al., 2012; a second de novo missense variant in this gene that was predicted to be disease causing by MutationTaster was identified in an ASD proband of Chinese Han descent in Tian et al., 2016. An assocation study consisting of 255 children with ASD and 427 ethnically-matc…	6	1	34257739	0		27223645
DUSP22	dual specificity phosphatase 22	56940	RP11-328C17.1, JKAP, JSP1, LMWDSP2, MKPX, VHX	6	6p25.3	Q9NRW4		This protein activates the Jnk signaling pathway. It dephosphorylates and deactivates p38 and stress-activated protein kinase/c-Jun N-terminal kinase (SAPK/JNK).	Rare Single Gene variant	A rare DUSP22 deletion was found in a patient with autism and mild intellectual disability (Leblond et al., 2012).	1	0		0		22346768
DVL1	Dishevelled segment polarity protein 1	1855	DRS2, DVLL1, DVL1P1,DVL1	1	1p36.33	O14640	601365	DVL1, the human homolog of the Drosophila dishevelled gene (dsh), encodes a cytoplasmic phosphoprotein that regulates cell proliferation, acting as a transducer molecule for developmental processes, including segmentation and neuroblast specification. The encoded protein participates in Wnt signaling by binding to the cytoplasmic C-terminus of frizzled family members and transducing the Wnt signa…	Functional	Dvl1-deficient mice have previously been shown to demonstrate abnormal social behavior (Lijam et al., 1997; Long et al., 2004). More recently, a Dvl1/Dvl3+/ mouse model was shown to display adult social and repetitive behavioral abnormalities associated with transient embryonic brain enlargement during deep layer cortical neuron formation, phenotypes which could be rescued by pharmacological acti…	3	0		0		9298901		26830142
DVL3	Dishevelled segment polarity protein 3	1857		3	3q27.1	Q92997	601368	This gene is a member of a multi-gene family which shares strong similarity with the Drosophila dishevelled gene, dsh. The Drosophila dishevelled gene encodes a cytoplasmic phosphoprotein that regulates cell proliferation.	Rare single gene variant	A de novo frameshift variant in DVL3 was observed in an ASD proband from the Simons Simplex Collection (Dong et al., 2014). More recently, a Dvl1/Dvl3+/ mouse model was shown to display adult social and repetitive behavioral abnormalities associated with transient embryonic brain enlargement during deep layer cortical neuron formation, phenotypes which could be rescued by pharmacological activati…	5	0		0		25284784		2.68301e+07
DYDC1	DPY30 domain containing 1	143241	RSD9, DPY30D1	10	10q23.1	Q8WWB3	615154	Plays a crucial role during acrosome biogenesis. Expressed in brain and testis.	Multigenic CNV	A recurrent bigenic duplication involving the DYDC1 and DYDC2 genes was identified in seven unrelated ASD cases but not in 580 controls (Girirajan et al., 2013).	2	0		0		23375656
DYDC2	DPY30 domain containing 2	84332		10	10q23.1	Q96IM9		This gene encodes a member of a family of proteins that contains a DPY30 domain. This gene locus overlaps with a closely related gene on the opposite strand (DYDC1).	Multigenic CNV	A recurrent bigenic duplication involving the DYDC1 and DYDC2 genes was identified in seven unrelated ASD cases but not in 580 controls (Girirajan et al., 2013).	1	0		0		23375656
DYNC1H1	dynein cytoplasmic 1 heavy chain 1	1778	CMT2O, DHC1, DHC1a, DNCH1, DNCL, DNECL, DYHC, Dnchc1, HL-3, SMALED1, p22	14	14q32.31	Q14204	600112	This gene encodes a member of the cytoplasmic dynein heavy chain family. Dyneins are a group of microtubule-activated ATPases that function as molecular motors. Mutations in the DYNC1H1 gene are associated with autosomal dominant mental retardation-13 (MRD13; OMIM 614563), a form of intellectual disability associated with variable neuronal migration defects resulting in cortical malformations (Vi…	Rare single gene variant	De novo missense variants in the DYNC1H1 gene have previously been identified in ASD cases (De Rubeis et al., 2014; Iossifov et al., 2014). An additional de novo missense variant in this gene was identified by whole genome sequencing in an ASD proband from a simplex family as part of the MSSNG initiative in Yuen et al., 2017. Based on the discovery of multiple de novo missense variants in ASD cas…	27	0		0		25363760		2.82633e+07
DYRK1A	Dual-specificity tyrosine-(Y)-phosphorylation regulated kinase 1A	1859	DYRK, DYRK1, HP86, MNB, MNBH, MRD7	21	21q22.13	Q13627	600855	This gene encodes a member of the Dual-specificity tyrosine phosphorylation-regulated kinase (DYRK) family. It may play a significant role in a signaling pathway regulating cell proliferation and may be involved in brain development. It is localized in the Down syndrome critical region of chromosome 21, and is considered to be a strong candidate gene for learning defects associated with Down synd…	Syndromic	Recurrent mutations in the DYRK1A gene have been identified in multiple individuals with ASD as described below. A total of four de novo LoF variants in the DYRK1A gene were identified in ASD probands from the Simons Simplex Collection (PMIDs 22495309, 22542183, 23160955, 25363768). Analysis of rare coding variation in 3,871 ASD cases and 9,937 ancestry-matched or paternal controls from the Autis…	66	0		0		22495309		23099646,24922073,25363760,25707398,25920557,25944381,26401017,27112495,29700199,34345024,35285131
EBF3	early B-cell factor 3	253738	COE3, EBF-3, HADDS, O/E-2, OE-2	10	10q26.3	Q9H4W6	607407	This gene encodes a member of the early B-cell factor (EBF) family of DNA binding transcription factors. EBF proteins are involved in B-cell differentiation, bone development and neurogenesis, and may also function as tumor suppressors. The encoded protein inhibits cell survival through the regulation of genes involved in cell cycle arrest and apoptosis, and aberrant methylation or deletion of th…	Rare single gene variant	Heterozygous mutations in the EBF3 gene are associated with hypotonia, ataxia, and delayed development syndrome (HADDS; OMIM 617330), a neurodevelopmental syndrome characterized by congenital hypotonia, delayed psychomotor development, variable intellectual disability with speech delay, variable dysmorphic facial features, and ataxia, often associated with cerebellar hypoplasia (Sleven et al., 20…	18	0		0		29162653		34256850,35340043,35982159
ECPAS	Ecm29 proteasome adaptor and scaffold	23392	ECM29, KIAA0368	9	9q31.3	Q5VYK3	616694	Enables proteasome binding activity. Involved in ubiquitin-dependent ERAD pathway. Located in several cellular components, including centrosome; cytoplasmic vesicle; and nucleoplasm. Knockout of ECPAS in mice resulted in an increase in the density of NKCC1 protein in the axon initial segment (AIS) region, a change that positively correlates with a delay in the GABAergic response switch, as well a…	Rare single gene variant	ECPAS was identified as an ASD candidate gene based on having a p-value < 0.001 following DeNovoWEST analysis of de novo variants in 16,877 ASD trios from the Simons Simplex Collection, the Autism Sequencing Consortium, the MSSNG cohort, and the SPARK cohort in Zhou et al., 2022; among the de novo variants observed in ASD cases in this analysis were four de novo loss-of-function variants and one …	4	0		0		35982159
EEF1A2	Eukaryotic translation elongation factor 1 alpha 2	1917	EEF1AL, EF-1-alpha-2, EF1A, HS1, STN, STNL	20	20q13.33	Q05639	602959	This protein promotes the GTP-dependent binding of aminoacyl-tRNA to the A-site of ribosomes during protein biosynthesis.	Syndromic	Heterozygous variants in the EEF1A2 gene are associated with a form of early infantile epileptic encephalopathy (EIEE33; OMIM 616409) and a form of autosomal dominant intellectual disability (MRD38; OMIM 616393), a less severe disorder with overlapping features. De Ligt et al., 2012 and Nakajima et al., 2014 identifed de novo missense variants in the EEF1A2 gene in three unrelated patients presen…	17	0		0		24697219
EFR3A	EFR3 homolog A (S. cerevisiae)	23167	KIAA0143	8	8q24.22	Q14156	611798	This gene encodes a membrane protein that is a component of a protein complex required for PtdIns4P synthesis. Studies with orthologous gene in mouse show that it is differentially expressed in the auditory brainstem neurons of mice with hearing deficit, compared to mice with normal hearing ability, suggesting a role for this gene in hearing.	Rare Single Gene variant	Rare nonsynonymous variants in the EFR3A gene were found to be more common among cases (16/2196; 0.73%) than matched controls (12/3389; 0.35%), and were statistically more common at conserved nucleotides based on an experiment-wide significance threshold (P=0.0077, permutation test); variants likely to be deleterious were also statistically more common in cases than controls (P=0.017, Fisher exac…	7	0		0		24860643
EGR2	early growth response 2 (Krox-20 homolog, Drosophila)	1959	CMT1D, CMT4E, KROX20, FLJ14547, DKFZp686J1957	10	10q21.3	P11161	129010	The encoded protein is a Zn binding transcription factor.	Functional	Differential expression of the EGR2 gene has been shown to occur in some autistic individuals (Hu et al., 2006). EGR2 expression was found to be reduced in individuals with autism as well as Rett syndrome, and it appears that EGR2 and MECP2 can regulate each other's expression (Swanberg et al., 2009).	4	0		0		16709250	8224839	1.6703e+07
EGR3	early growth response 3	1960	EGR-3, PILOT	8	8p21.3	Q06889	602419	This gene encodes a transcriptional regulator that belongs to the EGR family of C2H2-type zinc-finger proteins. It is an immediate-early growth response gene which is induced by mitogenic stimulation. The protein encoded by this gene participates in the transcriptional regulation of genes in controling biological rhythm. It may also play a role in a wide variety of processes including muscle deve…	Rare single gene variant	De novo damaging missense variants in the EGR3 gene were identified in ASD probands from the Autism Sequencing Consortium (De Rubeis et al., 2014) and the SPARK cohort (Feliciano et al., 2019). A meta-analysis of de novo variants in 4773 published ASD trios and 465 SPARK trios using TADA identified EGR3 as a gene with a false discovery rate 0.2.	3	0		0		25363760
EHMT1	Euchromatic histone-lysine N-methyltransferase 1	79813	RP11-188C12.1, DKFZp667M072, EUHMTASE1, Eu-HMTase1, FLJ12879, FP13812, GLP, GLP1, KIAA1876, KMT1D, bA188C12.1	9	9q34.3	Q9H9B1	607001	The protein encoded by this gene is a histone methyltransferase that is part of the E2F6 complex, which represses transcription. This protein may be involved in the silencing of MYC- and E2F-responsive genes and therefore could play a role in the G0/G1 cell cycle transition. Defects in this gene are a cause of chromosome 9q subtelomeric deletion syndrome (9q-syndrome).	Syndromic	This gene was identified as an ASD candidate gene following the identification of a balanced chromosomal abnormality (BCA) leading to gene disruption in an ASD case (Talkowski et al., 2012); this BCA-disrupted gene was also individually implicated by case-control CNV burden or by a minimum of 3 CNVs in neuodevelopmental disorder (NDD) cases with none in controls in a follow-up study in the same r…	35	0		0		22521361	16826528	22801426,26808425,31914384,35982159
EIF3G	eukaryotic translation initiation factor 3 subunit G	8666	EIF3-P42, EIF3S4, eIF3-delta, eIF3-p44	19	19p13.2	O75821	603913	The protein encoded by this gene is a component of the eukaryotic translation initiation factor 3 (eIF-3) complex, which is required for several steps in the initiation of protein synthesis.	Rare single gene variant	De novo variants in the EIF3G gene, including a missense variant and a synonymous variant predicted in PMID 26938441 to affect splicing regulation by altering an exonic splicing regulator, have been identified in ASD probands from the Simons Simplex Collection (O'Roak et al., 2012; Iossifov et al., 2012). Evaluation of the statistical significance of observing multiple functional de novo variants…	5	0		0		22542183		26938441
EIF4E	eukaryotic translation initiation factor 4E	1977	CBP; EIF4F; EIF4E1; EIF4EL1; MGC111573; EIF4E	4	4q23	P06730	133440	Translation initiation factor involved in directing ribosomes to the cap structure of mRNAs	Rare single gene variant	Rare variants in the EIF4E gene have been identified with autism (Neves-Pereira et al., 2009).	13	1	24818597	0		19556253	11778052,15541314,7935836,9561852,9603962	17277769,18832563,23263185
EIF4EBP2	Eukaryotic translation initiation factor 4E binding protein 2	1979	4EBP2, PHASII	10	10q22.1	Q13542	602224	This gene encodes a member of the eukaryotic translation initiation factor 4E binding protein family. The gene products of this family bind eIF4E and inhibit translation initiation. However, insulin and other growth factors can release this inhibition via a phosphorylation-dependent disruption of their binding to eIF4E. Regulation of protein production through these gene products have been implic…	Functional	Knockout of the EIF4EBP2 gene in mice results in an increased ratio of excitatory to inhibitory synaptic inputs and autistic-like behaviours (that is, social interaction deficits, altered communication and repetitive/stereotyped behaviours) (Gkogkas et al., 2012).	1	0		0		23172145
EIF4G1	eukaryotic translation initiation factor 4 gamma 1	1981	EIF-4G1, EIF4F, EIF4G, EIF4GI, P220, PARK18	3	3q27.1	Q04637	600495	The protein encoded by this gene is a component of the multi-subunit protein complex EIF4F. This complex facilitates the recruitment of mRNA to the ribosome, which is a rate-limiting step during the initiation phase of protein synthesis. The recognition of the mRNA cap and the ATP-dependent unwinding of 5'-terminal secondary structure is catalyzed by factors in this complex. The subunit encoded b…	Rare single gene variant	A rare and potentially damaging de novo missense variant in the EIF4G1 gene was identified in an ASD proband from the Simons Simplex Collection in Iossifov et al., 2014. Gonatopoulos-Pournatzis et al., 2020 demonstrated that microexon splicing in eIF4G translation initiation factors, a process involved in regulation of the neuronal proteome and higher order cognitive functions, was disrupted in p…	4	0		0		31999954
ELAVL2	ELAV like neuron-specific RNA binding protein 2	1993	HEL-N1, HELN1, HUB	9	9p21.3	Q12926	601673	The protein encoded by this gene is a neural-specific RNA-binding protein that is known to bind to several 3' UTRs, including its own and also that of FOS and ID. The encoded protein may recognize a GAAA motif in the RNA.	Rare single gene variant	A de novo loss-of-function variant in the ELAVL2 gene was identified in an ASD proband from the Simons Simplex Collection (Iossifov et al., 2014). RNAi-mediated knockdown on ELAVL2 in primary human neurons and RNA sequencing identified a number of alternatively spliced transcripts downstream of ELAVL2 that overlap with RBFOX1 targets as well as targets of FMR1, as well as alternatively spliced an…	7	1	28540026	0		25363768		27260404
ELAVL3	ELAV like neuron-specific RNA binding protein 3	1995	HUC, HUCL, PLE21	19	19p13.2	Q14576	603458	A member of the ELAVL protein family, ELAV-like 3 is a neural-specific RNA-binding protein which contains three RNP-type RNA recognition motifs. The observation that ELAVL3 is one of several Hu antigens (neuronal-specific RNA-binding proteins) recognized by the anti-Hu serum antibody present in sera from patients with paraneoplastic encephalomyelitis and sensory neuronopathy (PEM/PSN) suggests it…	Rare single gene variant	Two de novo missense variants in the ELAVL3 gene were identified in ASD probands from the Simons Simplex Collection in Iossifov et al., 2014. Krumm et al., 2015 reported that no de novo SNVs in this gene were observed in SSC unaffected siblings (de novo SNV P-value <0.05), and no rare effect types were reported in the Exome Variant Server.	6	0		0		25363768
ELOVL2	ELOVL fatty acid elongase 2	54898	SSC2	6	6p24.2	Q9NXB9	611814	The protein encoded by the ELOVL2 gene catalyzes the first and rate-limiting reaction of the four that constitute the long-chain fatty acids elongation cycle.	Genetic association	Three SNPs in the ELOVL2 gene were found to be associated with increased ASD risk in a case-control association analysis of 243 Chinese ASD patients and 243 unrelated healthy controls in Sun et al., 2018.	1	0		0		30180836
ELP2	elongator acetyltransferase complex subunit 2	55250	MRT58, SHINC-2, STATIP1, StIP	18	18q12.2	Q6IA86	616054	The protein encoded by this gene is a core subunit of the elongator complex, a histone acetyltransferase complex that associates with RNA polymerase II. In addition to histone acetylation, the encoded protein effects transcriptional elongation and may help remodel chromatin.	Syndromic	Biallelic variants in the ELP2 gene have been shown to be responsible for a form of autosomal-recessive intellectual disability (Najmabadi et al., 2011; Cohen et al., 2015; Turkyilmaz and Sager, 2020; Dogan et al., 2021); affected individuals frequently display behavioral abnormalities such as self-injurious behavior and aggressive behavior, as well as stereotypic movements. Kojic et al. 2021 cha…	6	0		0		25847581		33976153
ELP4	Elongator acetyltransferase complex subunit 4	26610	AN, C11orf19, PAX6NEB, PAXNEB, dJ68P15A.1, hELP4	11	11p13	Q96EB1	606985	The protein encoded by the ELP4 gene acts as subunit of the RNA polymerase II elongator complex, which is a histone acetyltransferase component of the RNA polymerase II (Pol II) holoenzyme and is involved in transcriptional elongation. Elongator may play a role in chromatin remodeling and is involved in acetylation of histones H3 and probably H4. This gene has also been associated with Rolandic e…	Multigenic CNV	A case-control analysis of the frequency of ELP4 CNVs from 2,845 ASD cases compared with 6,469 control individuals identified a significant excess of CNVs in cases vs. controls (P=2.7 x 10-3) (Addis et al., 2015).	7	1	19172991	0		26010655
EML1	echinoderm microtubule associated protein like 1	2009	ELP79, EMAP, EMAPL, FLJ45033, HuEMAP	14	14q32.2	O00423	602033	Human echinoderm microtubule-associated protein-like is a strong candidate for the Usher syndrome type 1A gene. Usher syndromes (USHs) are a group of genetic disorders consisting of congenital deafness, retinitis pigmentosa, and vestibular dysfunction of variable onset and severity depending on the genetic type. Two transcript variants encoding different isoforms have been found for this gene.	Rare Single Gene variant	Rare mutations in the EML1 gene have been identified with ASD (Schaaf et al., 2011).	4	0		0		21624971
EMSY	EMSY, BRCA2 interacting transcriptional repressor	56946	C11orf30, GL002	11	11q13.5	Q7Z589	608574	Regulator which is able to repress transcription, possibly via its interaction with a multiprotein chromatin remodeling complex that modifies the chromatin.	Rare single gene variant	Single-gene expression analysis of brain cortical tissue samples from 47 ASD cases and 57 controls identified EMSY (formerly known as C11orf30) as a gene showing transcriptome-wide significant differential gene expression (0.6-fold decrease) between autism and control brains (P=3.29E-07; threshold for transcriptome-wide significance set at P<4.76E-07) (Gupta et al., 2014). A de novo LoF variant i…	5	0		0		25494366		26401017
EN2	engrailed homolog 2	2020	AUTS1, engrailed 2, engrailed-2	7	7q36.3	P19622	131310	The encoded protein is a transcription factor.	Genetic Association	Several studies have found genetic association between the EN2 gene and autism. In particular, studies have found associations in the Chinese Han population as well as AGRE, NIMH and CPEA cohorts. However, another study found no genetic association between EN2 and autism in an AGRE cohort (Zhong et al., 2003).	25	4	16252243,17948868,17948901,18424904	3	12525552,21575668,22739633	15024396	2.90732e+06	16267555,16935268,17320162,18562208,24507165,25290267,28809922,29964155,33689683
ENPP1	ectonucleotide pyrophosphatase/phosphodiesterase 1	5167	ARHR2, COLED, M6S1, NPP1, NPPS, PC-1, PCA1, PDNP1	6	6q23.2	P22413	173335	This gene is a member of the ecto-nucleotide pyrophosphatase/phosphodiesterase (ENPP) family. The encoded protein is a type II transmembrane glycoprotein comprising two identical disulfide-bonded subunits. This protein has broad specificity and cleaves a variety of substrates, including phosphodiester bonds of nucleotides and nucleotide sugars and pyrophosphate bonds of nucleotides and nucleotide…	Rare single gene variant	Rare de novo non-coding variants in the ENPP1 gene have been identified in ASD probands in multiple studies (Yuen et al., 2017; Turner et al., 2017; Werling et al., 2018), while a de novo in-frame deletion variant in this gene was identified in a male ASD proband from a cohort of 100 Vietnamese children with ASD (Tran et al., 2020).	5	0		0		32193494
EP300	E1A binding protein p300	2033	RP1-85F18.1, KAT3B, RSTS2, p300	22	22q13.2	Q09472	602700	This gene encodes the adenovirus E1A-associated cellular p300 transcriptional co-activator protein. It functions as a histone acetyltransferase that regulates transcription via chromatin remodeling and is important in the processes of cell proliferation and differentiation. It mediates cAMP-gene regulation by binding specifically to phosphorylated CREB protein. This gene has also been identified …	Syndromic	Heterozygous variants in the EP300 gene are responsible for Rubinstein-Taybi syndrome 2 (OMIM 613684), a multiple congenital anomaly syndrome characterized by intellectual disability, postnatal growth deficiency, microcephaly, broad thumbs and halluces, and dysmorphic facial features (Roelfsema et al., 2005; Zimmermann et al., 2007; Foley et al., 2009). A patient with a de novo EP300 frameshift v…	21	0		0		22209245	15706485	26401017,27465822,35982159
EP400	E1A binding protein p400	57634	CAGH32, DKFZP434I225, FLJ42018, FLJ45115, P400, TNRC12	12	12q24.33	Q96L91	606265	Component of the NuA4 histone acetyltransferase complex which is involved in transcriptional activation of select genes principally by acetylation of nucleosomal histones H4 and H2A. This modification may both alter nucleosome - DNA interactions and promote interaction of the modified histones with other proteins which positively regulate transcription. May be required for transcriptional activat…	Rare single gene variant	A compound heterozygous mutation in the EP400 gene was identified in an ASD proband from a nonconsanguineous family that showed evidence of distant shared ancestry as identified by homozygosity analysis (Chahrour et al., 2012). A de novo missense variant in the gene was subseuqently identified by exome sequencing in an ASD case from the Simons Simplex Collection (Iossifov et al., 2012).	8	0		0		22511880		26401017
EPC2	Enhancer of polycomb homolog 2 (Drosophila)	26122	DKFZp566F2124, EPC-LIKE	2	2q23.1	Q52LR7	611000	EPC2 belongs to the enhancer of polycomb family and may play a role in transcription or DNA repair.	Rare single gene variant	EPC2 is frequently deleted along with MBD5 in cases with 2q23.1 microdeletion syndrome. While MBD5 is generally thought to be the casual locus of the syndrome, EPC2 may be responsible in part for the broader phentoype observed in patients with larger 2q23.1 deletions compared to those patients with a deletion of MBD5 only.	6	0		0		18812405	19904302
EPHA1	EPH receptor A1	2041	EPH, EPHT, EPHT1	7	7q34-q35	P21709	179610	This gene belongs to the ephrin receptor subfamily of the protein-tyrosine kinase family. EPH and EPH-related receptors have been implicated in mediating developmental events, particularly in the nervous system. Receptors in the EPH subfamily typically have a single kinase domain and an extracellular region containing a Cys-rich domain and 2 fibronectin type III repeats. The ephrin receptors are …	Rare single gene variant	De novo variants in the EPHA1 gene have been identified in ASD probands, including a de novo missense variant (p.Val567Ile) in a proband from the Simons Simplex Collection and two additional de novo missense variants in probands from the SPARK cohort and the Autism Sequencing Consortium (Iossifov et al., 2014; Sanders et al., 2015; Feliciano et al. 2019; Satterstrom et al., 2020), while inherited…	7	0		0		25363768		35294868
EPHA6	EPH receptor A6	285220	EPA6, Ephrin-A6	3	3q11.2	Q9UF33	600066	The encoded protein is a member of Eph family of receptor tyrosine kinases that are involved in establishing neuronal projections.	Rare Single Gene variant	Rare variants in the EPHA6 gene have been identified with autism (Pinto et al., 2010).	8	0		0		20531469	11161563	18450376,19850283,20571502
EPHB1	EPH receptor B1	2047	ELK, EPHT2, Hek6, NET	3	3q22.2	P54762	600600	Ephrin receptors and their ligands, the ephrins, mediate numerous developmental processes, particularly in the nervous system. Based on their structures and sequence relationships, ephrins are divided into the ephrin-A (EFNA) class, which are anchored to the membrane by a glycosylphosphatidylinositol linkage, and the ephrin-B (EFNB) class, which are transmembrane proteins. The Eph family of recep…	Rare single gene variant	De novo variants in the EPHB1 gene have been identified in ASD probands in mutiple studies, including two de novo missense variants in ASD probands from the Simons Simplex Collection and a de novo frameshift variant in an ASD proband from the Autism Sequencing Consortium (Kong et al., 2012; Iossifov et al., 2014; Sanders et al., 2015; Yuen et al., 2016; Yuen et al., 2017; Turner et al., 2017; Wer…	10	0		0		25363768		35294868
EPHB2	EPH receptor B2	2048	CAPB, DRT, EK5, EPHT3, ERK, Hek5, PCBC, Tyro5	1	1p36.12	P29323	600997	This gene encodes a member of the Eph receptor family of receptor tyrosine kinase transmembrane glycoproteins. These receptors are composed of an N-terminal glycosylated ligand-binding domain, a transmembrane region and an intracellular kinase domain. They bind ligands called ephrins and are involved in diverse cellular processes including motility, division, and differentiation. A distinguishing…	Rare single gene variant	Two de novo variants (one nonsense, one missense) in the EPHB2 gene were identified in separate next-generation sequencing reports using ASD probands (Sanders et al., 2012; Kong et al., 2012).	8	0		0		22495306
EPHB6	EPH receptor B6	2051	HEP	7	7q34	O15197	602757	Kinase-defective receptor for members of the ephrin-B family. Binds to ephrin-B1 and B2. Modulated cell adhesion and migration by exerting both positive and negative effects upon stimulation with ephrin-2.	Rare Single Gene variant	Rare mutations in the EPHB6 gene have been identified with autism (O'Roak et al., 2011).	6	0		0		21572417	1.03899e+07	2.16724e+07
EPPK1	epiplakin 1	83481	EPIPL, EPIPL1	8	8q24.3	P58107	607553	The protein encoded by this gene belongs to the plakin family of proteins, which play a role in the organization of cytoskeletal architecture. This family member is composed of several highly homologous plakin repeats. It may function to maintain the integrity of keratin intermediate filament networks in epithelial cells.	Rare single gene variant	Four non-synonymous postzygotic mosaic mutations (PZMs) in the gene were identified in ASD probands in Lim et al., 2017; comparison with a background set of 84,448 privately inherited variants demonstrated that this gene harbored more PZMs than expected based on background rates (4/571 observed vs. 58/84,448 expected; hypergeometric P-value of 6.6E-04).	7	0		0		28714951
EPS15L1	epidermal growth factor receptor pathway substrate 15 like 1	58513	EPS15R	19	19p13.11	Q9UBC2	616826	Seems to be a constitutive component of clathrin-coated pits that is required for receptor-mediated endocytosis. Involved in endocytosis of integrin beta-1 (ITGB1) and transferrin receptor (TFR); internalization of ITGB1 as DAB2-dependent cargo but not TFR seems to require association with DAB2.	Rare single gene variant	EPS15L1 was identified as an ASD candidate gene in Wilfert et al., 2021 based on the discovery of private likely gene-disruptive (LGD) variants in this highly constrained (pLI 0.99) gene that were exclusively transmitted to four ASD probands in three independent families.	3	0		0		34312540
EPS8	epidermal growth factor receptor pathway substrate 8	2059		12	12p12.3	Q12929	600206	Signaling adapter that controls various cellular protrusions by regulating actin cytoskeleton dynamics and architecture. Acts as a regulator of axonal filopodia formation in neurons: in the absence of neurotrophic factors, negatively regulates axonal filopodia formation via actin-capping activity. Defects in EPS8 are associated with some cancers, such as pancreatic, oral squamous cell carcinomas …	Functional	EPS8 levels were found to be reduced in brains of patients affected by autism compared to controls (Menna et al., 2013); in this same report, it was demonstrated that mice lacking Eps8 display immature spines, which are unable to undergo potentiation, and shows deficits in learning, memory, and social behavior.	1	0		0		23685357
ERBB4	v-erb-a erythroblastic leukemia viral oncogene homolog 4 (avian)	2066	HER4	2	2q34	Q15303	600543	A transmembrane receptor tyrosine kinase that regulates cell proliferation and differentiation	Rare Single Gene variant	Rare variants in the ERBB4 gene have been identified with autism (Pinto et al., 2010) as well as schizophrenia (Walsh et al., 2008).	17	0		0		20531469	7477376,8033211,9168115	18369103,18760695,19632177,20393464
ERBIN	erbb2 interacting protein	55914	ERBB2IP, HEL-S-78, LAP2	5	5q12.3	Q96RT1	606944	This gene is a member of the leucine-rich repeat and PDZ domain (LAP) family that binds to the unphosphorylated form of the ERBB2 protein and regulates ERBB2 function and localization. It has also been shown to affect the Ras signaling pathway by disrupting Ras-Raf interaction.	Rare single gene variant	This gene, formerly known as ERBB2IP, was originally identified as an ASD candidate gene based on its enrichment in an autism-associated protein interaction module. Sequencing of post-mortem brain tissue from 25 ASD cases resulted in the identification of significant non-synonymous variants in this gene with an expected false-positive rate at 0.1, confirming the involvement of this module with au…	8	0		0		25549968		2.6401e+07
ERG	ERG, ETS transcription factor	2078	erg-3, p55	21	21q22.2	P11308	165080	This gene encodes a member of the erythroblast transformation-specific (ETS) family of transcriptions factors. All members of this family are key regulators of embryonic development, cell proliferation, differentiation, angiogenesis, inflammation, and apoptosis. The protein encoded by this gene is mainly expressed in the nucleus. It contains an ETS DNA-binding domain and a PNT (pointed) domain wh…	Genetic association	A SNP within the ERG gene showed association in the secondary analyses in a combined AGP GWA sample (Anney et al., 2012).	1	0		0		22843504
ERMN	ermin	57471	JN, KIAA1189	2	2q24.1	Q8TAM6	610072	The protein encoded by the ERMN gene plays a role in cytoskeletal rearrangements during the late wrapping and/or compaction phases of myelinogenesis as well as in maintenance and stability of myelin sheath in the adult. It may also play an important role in late-stage oligodendroglia maturation, myelin/Ranvier node formation during CNS development, and in the maintenance and plasticity of related…	Rare single gene variant	Analysis of methylation changes in blood DNA from 53 male ASD patients and 757 healthy controls found that hypomethylation caused by rare genetic variants (meSNVs) at six loci significantly associated with ASD (q-value <0.05); among the meSNVs identified was a differentially methylated CpG (DMCpG) at the GALNT5-ERMN locus in two ASD cases, one of whom displayed ERMN overexpression (Homs et al., 2…	1	0		0		27404287
ESR1	estrogen receptor 1	2099	ER; ESR; Era; ESRA; NR3A1	6	6q25.1-q25.2	P03372	133430	Estrogen and its receptors are essential for sexual development and reproductive function, but also play a role in other tissues.	Syndromic	Genetic association has been found between the ESR1 gene and both autism and Asperger syndrome (Chakrabarti et al., 2009).	10	2	2.38671e+07	1	26930261	19598235	10600740	17046690,18187655,19539635,19707539,19710308
ESR2	estrogen receptor 2 (ER beta)	2100	Erb; ESRB; ESTRB; NR3A2; ER-BETA; ESR-BETA	14	14q23.2-q23.3	Q92731	601663	This gene encodes a member of the family of estrogen receptors	Syndromic	Genetic association has been found between the ESR2 gene and both autism and Asperger syndrome (Chakrabarti et al., 2009).	9	1	29526366	0		19598235	10600740,11799247,12774124	1.81877e+07
ESRRB	estrogen-related receptor beta	2103	DFNB35, ERR2, ERRb, ERRbeta, ERRbeta-2, ESRL2, NR3B2	14	14q24.3	O95718	602167	steroid hormone receptor, transcription factor	Genetic Association	Genetic association has been found between the ESRRB gene and autism in two large cohorts (AGRE and ACC) of European ancestry and replicated in two other cohorts (CAP and CART) (Wang et al., 2009).	9	1	22935194	0		19404256	9344655	18179891,18555785,18957414
ETFB	Electron-transfer-flavoprotein, beta polypeptide	2109	FP585, MADD	19	19q13.41	P38117	130410	This gene encodes electron-transfer-flavoprotein, beta polypeptide, which shuttles electrons between primary flavoprotein dehydrogenases involved in mitochondrial fatty acid and amino acid catabolism and the membrane-bound electron transfer flavoprotein ubiquinone oxidoreductase. Deficiencies in this gene have been implicated in glutaric aciduria 2B (GA2B) [MIM:231680].	Rare single gene variant	This gene was identified in an ASD whole-exome sequencing study and subsequent TADA (transmission and de novo association) analysis as a gene strongly enriched for variants likely to affect ASD risk with a false discovery rate (FDR) of <0.1 (De Rubeis et al., 2014).	5	0		0		22495309		25363760
EXOC3	exocyst complex component 3	11336	SEC6, SEC6L1, Sec6p	5	5p15.33	O60645	608186	The protein encoded by this gene is a component of the exocyst complex, a multiple protein complex essential for targeting exocytic vesicles to specific docking sites on the plasma membrane.	Rare single gene variant	This gene was originally identified as an ASD candidate gene based on its enrichment in an autism-associated protein interaction module; sequencing of post-mortem brain tissue from 25 ASD cases resulted in the identification of significant non-synonymous variants in this gene with an expected false-positive rate at 0.1, confirming the involvement of this module with autism (Li et al., 2014).	3	0		0		25549968
EXOC5	exocyst complex component 5	10640	HSEC10, PRO1912, SEC10, SEC10L1, SEC10P	14	14q22.3	O00471	604469	The protein encoded by this gene is a component of the exocyst complex, a multiple protein complex essential for targeting exocytic vesicles to specific docking sites on the plasma membrane.	Rare single gene variant	This gene was originally identified as an ASD candidate gene based on its enrichment in an autism-associated protein interaction module; sequencing of post-mortem brain tissue from 25 ASD cases resulted in the identification of significant non-synonymous variants in this gene with an expected false-positive rate at 0.1, confirming the involvement of this module with autism (Li et al., 2014).	2	0		0		25549968
EXOC6	exocyst complex component 6	54536	RP11-348J12.4A, SEC15, SEC15L, SEC15L1, SEC15L3, Sec15p, EXOC6	10	10q23.33	Q8TAG9	609672	The product of this gene belongs to the SEC15 family. This protein is essential for vesicular traffic from the Golgi apparatus to the cell surface in yeast. It is one of the components of a multiprotein complex required for exocytosis.	Rare single gene variant	This gene was originally identified as an ASD candidate gene based on its enrichment in an autism-associated protein interaction module. Sequencing of post-mortem brain tissue from 25 ASD cases resulted in the identification of significant non-synonymous variants in this gene with an expected false-positive rate at 0.1, confirming the involvement of this module with autism; this finding was furth…	3	0		0		25549968
EXOC6B	exocyst complex component 6B	23233	SEC15B, SEC15L2	2	2p13.2	Q9Y2D4	607880	Component of the exocyst complex involved in the docking of exocytic vesicles with fusion sites on the plasma membrane.	Rare single gene variant	The EXOC6B gene was found to be disrupted by a de novo balanced translocation t(2;8)(p13.2;q22.1) in a female patient with a severe clinical phenotype including intellectual disability, epilepsy, behavioral features resembling autism, and minor dysmorphic features (Fruhmesser et al., 2013).	5	0		0		23422942
EXT1	Exostosin 1	2131	EXT, LGCR, LGS, TRPS2, TTV	8	8q24.11	Q16394	608177	This gene encodes an endoplasmic reticulum-resident type II transmembrane glycosyltransferase involved in the chain elongation step of heparan sulfate biosynthesis. Appears to be a tumor suppressor. Mutations in this gene are responsible for multiple hereditary exostoses (an autosomal dominant disorder characterized by multiple projections of bone capped by cartilage), trichorhinophalangeal syndr…	Rare single gene variant	Deletion mutations in the EXT1 gene were detected in two boys from separate families presenting with hereditary multiple exostoses and autism associated with mental retardation (Li et al., 2002). Inactivation of the EXT1 gene in mice resulted in impairments in social interaction, expression of stereotyped, repetitive behavior, and impairments in ultrasonic vocalization, as well as some associated…	7	1	28540026	0		12032595	9756849	22411800
F13A1	coagulation factor XIII, A1 polypeptide	2162	RP11-232H4.1, F13A	6	6p25.1	P00488	134570	The encoded protein has protein-glutamine gamma-glutamyltransferase activity. I t participates in blood coagulation cascade.	Functional	Differential expression of the F13A1 gene has been shown to occur in some autistic individuals (Hu et al., 2006).	8	1	28472652	0		16709250	8922891	1652556
FABP3	Fatty acid binding protein 3, muscle and heart (mammary-derived growth inhibitor)	2170	FABP11, H-FABP, M-FABP, MDGI, O-FABP	1	1p35.2	P05413	134651	FABPs are thought to play a role in the intracellular transport of long-chain fatty acids and their acyl-CoA esters.	Functional/rare single gene variant	Fabp3-deficient mice exhibited decreased performance in social motivation and novelty seeking compared to wild-type mice (Shimamoto et al., 2014).	2	0		0		25027319
FABP4	fatty acid binding protein 4	2167	A-FABP, AFABP, ALBP, HEL-S-104, aP2	8	8q21.13	P15090	600434	FABP4 encodes the fatty acid binding protein found in adipocytes. Fatty acid binding proteins are a family of small, highly conserved, cytoplasmic proteins that bind long-chain fatty acids and other hydrophobic ligands. It is thought that FABPs roles include fatty acid uptake, transport, and metabolism.	Rare single gene variant	Investigation of adipose tissue development as a pathophysiological marker of autism spectrum disorder by examining the serum levels of adipokines and other metabolic markers in 123 Japanese children with ASD and 92 typically developing Japanese children in Maekawa et al., 2020 found that FABP4 protein levels were significantly lower in ASD children than in typically developing subjects at presch…	3	0		0		33225276
FABP5	fatty acid binding protein 5 (psoriasis-associated)	2171	EFABP; E-FABP; PAFABP; PA-FABP; FABP5	8	8q21.13	Q01469	605168	The encoded protein binds long-chain fatty acids and other hydrophobic ligands	Rare Single Gene variant, Genetic Association	Some rare and some common variants in the FABP5 gene were found in autistic patients. However, none were found to have significant genetic association with autism (Maekawa et al., 2010).	8	0		0		20057506	1.08569e+07	1.93076e+07
FABP7	fatty acid binding protein 7, brain	2173	MRG; BLBP; FABPB; B-FABP	6	6q22.31	O15540	602965	The encoded protein binds long-chain fatty acids and other hydrophobic ligands	Genetic Association	Some rare and some common variants in the FABP7 gene were found in autistic patients. However, none were found to have significant genetic association with autism (Maekawa et al., 2010). In a separate study, genetic association was found, however, between the FABP7 gene and bipolar disorder in the Japanese population (Iwayama et al., 2010).	7	0		0		20057506	1.11332e+07	19307565,19540848,19554614
FAM135B	family with sequence similarity 135 member B	51059	C8ORFK32	8	8q24.23	Q49AJ0		Little is known about the potential function of this gene, other than it is a member of the FAM135 family.	Genetic association	In a genome-wide association study of 2165 participants from the Autism Genetic Resource Exchange (AGRE) performed to examine associations between genomic loci and endophenotypes associated with ASDs, it was shown that item 58 (concentrates too much on things rather than seeing the whole picture") on the Social Responsiveness Scale (SRS) is significantly associated with the FAM135B gene (Connolly…	2012)."	3	0		0		22935194		2.32759e+07
FAM47A	family with sequence similarity 47 member A	158724		X	Xp21.1	Q5JRC9		This gene encodes a protein of unknown function.	Rare single gene variant	Maternally-inherited loss-of-function variants in the FAM47A gene were identified in two male ASD probands by whole genome sequencing as part of the MSSNG initiative in Yuen et al., 2017. Based on the discovery of multiple LoF variants and a probability of LoF intolerance rate (pLI) > 0.65, FAM47A was determined to be an ASD candidate gene in this report.	1	0		0		28263302
FAM98C	family with sequence similarity 98 member C	147965		19	19q13.2	Q17RN3			Rare single gene variant	Transmitted protein-truncating variants (PTVs) in the FAM98C gene were identified in probands from the Autism Sequencing Consortium (De Rubeis et al., 2014), while a de novo splice-site variant and transmitted nonsense variants in this gene were identified in ASD probands from multiplex families from the iHART cohort (Ruzzo et al., 2019). TADA analysis of de novo and transmitted variants from iHA…	2	0		0		25363760		31398340
FAN1	FANCD2/FANCI-associated nuclease 1	22909	KIAA1018, KMIN, MTMR15, RP11-540B6.6	15	15q13.3	Q9Y2M0	613534	Nuclease required for maintenance of chromosomal stability. Plays a key role in DNA repair of DNA interstrand cross-links (ICL). Defects in this gene are associated with Interstitial nephritis, karyomegalic (KMIN) (MIM:614817).	Rare single gene variant	Rare nonsynonymous variants in the FAN1 gene were found to cluster significantly in individuals affected with ASD and schizophrenia within a 20-kb window that spans several key functional domains of the gene (Ionita-Laza et al., 2013). In particular, a missense variant within the FAN1 gene that displayed a 4/0 transmitted/untransmitted ratio in schizophrenia patients was also found to have an inc…	3	1	32450113	0		24344280
FAT1	FAT atypical cadherin 1	2195	CDHF7, CDHR8, FAT, ME5, hFat1	4	4q35.2	Q14517	600976	This gene is an ortholog of the Drosophila fat gene, which encodes a tumor suppressor essential for controlling cell proliferation during Drosophila development. The gene product is a member of the cadherin superfamily, a group of integral membrane proteins characterized by the presence of cadherin-type repeats. In addition to containing 34 tandem cadherin-type repeats, the gene product has five …	Rare Single Gene variant	Rare de novo missense variants in the FAT1 gene have been identified in ASD probands by whole-exome sequencing in two reports (Neale et al., 2012; Iossifov et al., 2014), while inherited damaging missense variants in FAT1 have been observed in affected individuals from three extended multiplex ASD families (Cukier et al., 2014).	11	0		0		22495311
FBN1	Fibrillin 1	2200	ACMICD, ECTOL1, FBN, GPHYSD2, MASS, MFS1, OCTD, SGS, SSKS, WMS, WMS2	15	15q21.1	P35555	134797	This gene encodes a member of the fibrillin family. The encoded protein is a large, extracellular matrix glycoprotein that serve as a structural component of 10-12 nm calcium-binding microfibrils. These microfibrils provide force bearing structural support in elastic and nonelastic connective tissue throughout the body. Mutations in this gene are associated with Marfan syndrome, isolated ectopia …	Rare single gene variant	Two de novo missense variants in the FBN1 gene were identified in ASD probands from the Simons Simplex Collection in Iossifov et al., 2012 and Iossifov et al., 2014. Krumm et al., 2015 reported that no de novo SNVs in this gene were observed in SSC unaffected siblings (de novo SNV P-value <0.05), and no rare effect types were reported in the Exome Variant Server. A third de novo missense variant …	13	0		0		22542183		2.6401e+07
FBRSL1	fibrosin like 1	57666		12	12q24.33	Q9HCM7			Syndromic	Ufartes et al., 2020 reported three individuals with truncating variants in the FBRSL1 gene presenting with a syndrome characterized by global developmental delay/intellectual disability, speech delay, autistic behavior, microcephaly, swallowing difficulties, postnatal growth retardation, skeletal abnormalities, respiratory failure, and dysmorphic features.	2	0		0		32424618
FBXO11	F-box protein 11	80204	FBX11, PRMT9, UBR6, UG063H01, VIT1	2	2p16.3	Q86XK2	607871	This gene encodes a member of the F-box protein family which is characterized by an approximately 40 amino acid motif, the F-box. The F-box proteins constitute one of the four subunits of ubiquitin protein ligase complex called SCFs (SKP1-cullin-F-box), which function in phosphorylation-dependent ubiquitination. The F-box proteins are divided into 3 classes: Fbws containing WD-40 domains, Fbls co…	Rare single gene variant	Rare de novo variants (one loss-of-function, one damaging missense) were identified in ASD probands from the Simons Simplex Collection (Iossifov et al., 2012; Iossifov et al., 2014). Gregor et al., 2018 reported 20 individuals with de novo FBXO11 variants presenting with a variable neurodevelopmental disorder; behavioral abnormalities (including ASD or autistic features) were observed in 17/20 ca…	10	0		0		25961944		3.0057e+07
FBXO15	F-box protein 15	201456	FBX15	18	18q22.3	Q8NCQ5	609093	Members of the F-box protein family, such as FBXO15, are characterized by an approximately 40-amino acid F-box motif. SCF complexes, formed by SKP1 (MIM 601434), cullin (see CUL1; MIM 603134), and F-box proteins, act as protein-ubiquitin ligases. F-box proteins interact with SKP1 through the F box, and they interact with ubiquitination targets through other protein interaction domains (Jin et al.…	Rare Single Gene variant	A rare inherited duplication of the FBXO15 gene was found in an individual with ASD (Christian et al., 2008).	4	1	28472652	0		18374305
FBXO33	F-box protein 33	254170	BMND12, Fbx33, c14_5247	14	14q21.1	Q7Z6M2	609103	This locus represents an member of the F-box gene family. The encoded protein contains an F-box motif and a domain that might form a structure similar to a leucine-rich repeat found in placental RNAse inhibitor.	Genetic Association	Genetic association has been found between the FBXO33 gene and autism in two large cohorts (AGRE and ACC) of European ancestry and replicated in two other cohorts (CAP and CART) (Wang et al., 2009).	4	2	2.29352e+07	0		19404256
FBXO40	F-box protein 40	51725	FBX40, KIAA1195, MGC129902, MGC129903	3	3q13.33	Q9UH90	609107	Ubiquitin-protein ligase	Genetic Association	In a genome-wide study, association was found between CNVs in the FBXO40 gene and autism in AGRE and ACC cohorts (European ancestry) (Glessner et al., 2009). In addition, a rare variant in the FBXO40 gene has been identified in two siblings with ASD (Vaags et al., 2012).	5	0		0		19404257		17928169
FCRL6	Fc receptor like 6	343413	FcRH6	1	1q23.2	Q6DN72	613562	This gene is xpressed by cytolytic cells including NK cells, effector and effector-memory CD8+ T-cells and Interacts with PTPN11.	Rare single gene variant	A de novo splice-site variant in the FCRL6 gene was identified in an ASD proband from the Simons Simplex Collection in Sanders et al., 2012. Additional loss-of-function and damaging missense variants in this gene were identified in ASD probands from the Autism Sequencing Consortium in De Rubeis et al., 2014. Rare inherited loss-of-function variants in FCRL6 were identified in ASD probands from th…	4	0		0		22495306		28831199
FER	FERtyrosine kinase	2241	FerT, PPP1R74, TYK3	5	5q21.3	P16591	176942	The protein encoded by this gene is a member of the FPS/FES family of non-transmembrane receptor tyrosine kinases. It regulates cell-cell adhesion and mediates signaling from the cell surface to the cytoskeleton via growth factor receptors.	Genetic association	In a genome-wide association study of 2165 participants from the Autism Genetic Resource Exchange (AGRE) performed to examine associations between genomic loci and endophenotypes associated with ASDs, it was shown that item 22 (loss of motor skills") on the Autism Diagnostic Interview-Revised (ADIR) is significantly associated with the FER gene (Connolly et al.	2012)."	1	0		0		22935194
FEZF2	FEZ family zinc finger 2	55079	FEZ, FEZL, FKSG36, FLJ10142, TOF, ZFP312, ZNF312	3	3p14.2	Q8TBJ5	607414	Regulation of transcription	Genetic Association	Genetic association has been found between the FEZF2 gene and autism in two large cohorts (AGRE and ACC) of European ancestry and replicated in two other cohorts (CAP and CART) (Wang et al., 2009). In addition, a rare mutation in the FEZF2 gene has been identified in an individual with ASD (Sanders et al., 2012). A de novo loss-of-function variant in FEZF2 was identified in an ASD proband from th…	9	1	22935194	0		19404256	1.24691e+07	18678899,18840685,31452935
FGA	Fibrinogen alpha chain	2243	Fib2	4	4q31.3	P02671	134820	The protein encoded by this gene is the alpha component of fibrinogen, a blood-borne glycoprotein comprised of three pairs of nonidentical polypeptide chains. Following vascular injury, fibrinogen is cleaved by thrombin to form fibrin which is the most abundant component of blood clots. In addition, various cleavage products of fibrinogen and fibrin regulate cell adhesion and spreading, display v…	Genetic association	Two SNPs in the FGA gene (rs2070025 and rs2070011) showed association with ASD in a Korean case-control population (Ro et al., 2013).	4	0		0		24192574
FGD1	FYVE, RhoGEF and PH domain containing 1	2245	RP1-112K5.1, AAS, FGDY, MRXS16, ZFYVE3	X	Xp11.22	P98174	300546	This gene encodes a protein that contains Dbl (DH) and pleckstrin (PH) homology domains and is similar to the Rho family of small GTP-binding proteins. The encoded protein specifically binds to the Rho family GTPase Cdc42Hs and can stimulate the GDP-GTP exchange of the isoprenylated form of Cdc42Hs. It also stimulates the MAP kinase cascade leading to c-Jun kinase SAPK/JNK1 activation. Defects in…	Rare Single Gene variant	A rare mutation in the FGD1 gene has been identified with ADHD (Orrico et al., 2005). In addition, this gene has been associated with syndromic autism, where a subpopulation of individuals with a given syndrome develop autism. In particular, rare mutations in the FGD1 gene have been identified with Aarskog-Scott syndrome (AAS) (Kaname et al., 2006).	4	0		0		15809997
FGF13	fibroblast growth factor 13	2258	DEE90, FGF-13, FGF2, FHF-2, FHF2, LINC00889	X	Xq26.3	Q92913	300070	The protein encoded by this gene is a member of the fibroblast growth factor (FGF) family. FGF family members possess broad mitogenic and cell survival activities, and are involved in a variety of biological processes, including embryonic development, cell growth, morphogenesis, tissue repair, tumor growth, and invasion. This gene is located in a region on chromosome X, which is associated with B…	Syndromic	Fry et al., 2021 demonstrated that missense variants in the N-terminal domain of the A isoform of the FGF13 gene caused an X-linked developmental and epileptic encephalopathy (developmental and epileptic encephalopathy-90; OMIM 301058); all seven affected individuals in this report (two sibling pairs and three unrelated males) presented with intractable focal seizures and severe-profound developm…	2	0		0		33245860
FGF14	fibroblast growth factor 14	2259	FGF-14, FHF-4, FHF4, SCA27	13	13q33.1	Q92915	601515	The protein encoded by this gene is a member of the fibroblast growth factor (FGF) family. FGF family members possess broad mitogenic and cell survival activities, and are involved in a variety of biological processes, including embryonic development, cell growth, morphogenesis, tissue repair, tumor growth and invasion. A mutation in this gene is associated with autosomal dominant cerebral ataxia…	Rare single gene variant	Genome-wide investigation of tandem repeats in 17,231 genomes of families with autism from the Autism Speaks MSSNG project and the Simons Simplex Collection in Trost et al., 2020 identified a rare tandem repeat expansion in the FGF14 gene (chr13:102160822-102162469 (AAGGAG;AAGAGG; AAAGAAGAAG)) in seven unrelated ASD probands. This tandem repeat in FGF14 was observed in more than 0.1% of ASD-affec…	2	0		0		32717741
FGFBP3	fibroblast growth factor binding protein 3	143282	PSEC0101, C10orf13, FGF-BP3	10	10q23.32	Q8TAT2		This protein belongs to the fibroblast growth factor-binding protein family and interacts with FGF1.	Rare Single Gene variant	A rare duplication in the FGFBP3 gene has been identified with ASD (Salyakina et al., 2011).	1	0		0		22016809
FGFR1	fibroblast growth factor receptor 1	2260	BFGFR, CD331, CEK, ECCL, FGFBR, FGFR-1, FLG, FLT-2, FLT2, HBGFR, HH2, HRTFDS, KAL2, N-SAM, OGD, bFGF-R-1	8	8p11.23	P11362	136350	The protein encoded by this gene is a member of the fibroblast growth factor receptor (FGFR) family, where amino acid sequence is highly conserved between members and throughout evolution. FGFR family members differ from one another in their ligand affinities and tissue distribution. A full-length representative protein consists of an extracellular region, composed of three immunoglobulin-like do…	Genetic association	An intronic polymorphism in the FGFR1 gene (rs60527016) was the index SNP for a loci that reached genome-wide significance with ASD (odds ratio 0.84 (95% CI 0.790.90), P-value 4.70E-08) in a genome-wide association study on 6222 case-pseudocontrol pairs from the SPARK cohort (Matoba et al., 2020).	1	0		0		32747698
FGFR2	fibroblast growth factor receptor 2	2263	BBDS, BEK, BFR-1, CD332, CEK3, CFD1, ECT1, JWS, K-SAM, KGFR, TK14, TK25	10	10q26.13	P21802	176943	Tyrosine-protein kinase that acts as cell-surface receptor for fibroblast growth factors and plays an essential role in the regulation of cell proliferation, differentiation, migration and apoptosis, and in the regulation of embryonic development.	Functional	siRNA-mediated downregulation of Fgr2 in mice resulted in abnormal neuronal migration and spine density during cortical development, as well as reduced ultrasonic vocalizations and impaired social interactions; conversely, overexpression of FGFR2 was shown to rescue neuronal migration and spine defects and ASD-related core behaviors in Negr1-downregulated mice (Szczurkowska et al., 2018).	6	0		0		30059965
FHIT	fragile histidine triad gene	2272	FRA3B, AP3Aase	3	3p14.2	P49789	601153	Encodes a diadenosine 5',5'''-P1,P3-triphosphate hydrolase involved in purine metabolism.	Genetic Association	Rare CNVs in the FHIT gene have been identified with autism in AGRE, NIMH and additional cohorts (Sebat et al., 2007).	12	3	28049566,28540026,29483656	0		17363630	8598045	16187332,17142325,8794732
FLNC	filamin C	2318	ABP-280, ABP280A, ABPA, ABPL, CMH26, FLN2, MFM5, MPD4, RCM5	7	7q32.1	Q14315	102565	This gene encodes one of three related filamin genes, specifically gamma filamin. These filamin proteins crosslink actin filaments into orthogonal networks in cortical cytoplasm and participate in the anchoring of membrane proteins for the actin cytoskeleton. Three functional domains exist in filamin: an N-terminal filamentous actin-binding domain, a C-terminal self-association domain, and a memb…	Rare single gene variant	FLNC was identified as an ASD candidate gene in Wilfert et al., 2021 based on the discovery of private likely gene-disruptive (LGD) variants in this highly constrained (pLI 0.99) gene that were exclusively transmitted to four ASD probands in four independent families.	2	0		0		34312540
FLT1	fms-related tyrosine kinase 1 (vascular endothelial growth factor/vascular perme ability factor receptor)	2321	FLT, VEGFR1	13	13q12.3	P17948	165070	The encoded protein is a receptor for vascular endothelial growth factor.	Functional	Differential expression of the FLT1 gene has been shown to occur in some autistic individuals (Hu et al., 2006).	6	0		0		16709250	10803575	16432214
FMR1	fragile X mental retardation 1	2332	FMRP, FRAXA, MGC87458	X	Xq27.3	Q06787	309550	The protein encoded by this gene binds RNA and is associated with polysomes. The encoded protein may be involved in mRNA trafficking from the nucleus to the cytoplasm.	Functional	According to a review (Dykens and Volkmar, 1997) of 14 studies, the percentages of individuals with Fragile X syndrome who met criteria for autism varied from 5 to 60%, with 7 studies finding more than 20%. As well, polymorphisms in the FMR1 gene have been found to be associated with autism. However, other studies have found no genetic association or only relatively rare identification of FMR1 wi…	52	0		2	1.47554e+07	11773805	7.68827e+06	16700053,16707258,16780889,18760699,18787232,19166269,19244359,19436069,19485574,20071534,20159451,20417602,20512134,21900387,22738402,23235829,23260144,23439122,23553633,23874213,25402856,25561520,26554012,29472612,32717741
FOLH1	folate hydrolase 1	2346	GIG27, FGCP, FOLH, GCP2, GCPII, NAALAD1, NAALAdase, PSM, PSMA, mGCP	11	11p11.12	Q04609	600934	This gene encodes a type II transmembrane glycoprotein belonging to the M28 peptidase family. The protein acts as a glutamate carboxypeptidase on different alternative substrates, including the nutrient folate and the neuropeptide N-acetyl-l-aspartyl-l-glutamate and is expressed in a number of tissues such as prostate, central and peripheral nervous system and kidney.	Functional	Mice that are heterozygous for the FOLH1 gene display abnormal social behavior, increased locomotor activity suggestive of hyperactivity, decreased motor coordination, and deceased spatial working memory (Han et al., 2009; Schaevitz et al., 2012).	2	0		0		19347959		22076974
FOXG1	Forkhead box G1	2290	BF1; BF2; QIN; FKH2; HBF2; HFK1; HFK2; HFK3; KHL2; FHKL3; FKHL1; FKHL2; FKHL3; FKHL4; HBF-1; HBF-2; HBF-3; FOXG1A; FOXG1B; FOXG1C; HBF-G2	14	14q12	P55316	164874	Transcription factor which plays an important role in the establishment of the regional subdivision of the developing brain and in the development of the telencephalon.	Syndromic	This gene has been associated with syndromic autism, where a subpopulation of individuals with a given syndrome develop autism. In particular, studies have found rare mutations in the FOXG1 gene that are associated with FOXG1 syndrome (Kortm et al., 2011) and Rett's syndrome (quite a bit of phenotypic overlap exists between these two syndromes) as well as West syndrome.	51	1	29483656	0		21441262	10837119,14704420,18571142	21418559,21536641,26186191,26443267,28661489
FOXP1	forkhead box P1	27086	QRF1	3	3p13	Q9H334	605515	Transcriptional repressor. Plays an important role in the specification and differentiation of lung epithelium.	Rare Single Gene variant	A rare de novo loss-of-function (LoF) variant in the FOXP1 gene was first identified in a male patient with autism and non-syndromic ID (PMID 20950788), while additional de novo LoF variants in FOXP1 have been identified in ASD probands from the Simons Simplex Collection (PMIDs 21572417 and 25636768). A fourth ASD-associated de novo LoF variant in FOXP1 was recently identified in a female patient…	64	2	2.854e+07	0		21572417	1.26877e+07	20848658,25853299,26401017,26494785,28408745,28735298,29090079,29365100,30124790,33536209
FOXP2	forkhead box P2	93986	SPCH1, CAGH44, TNRC10, DKFZp686H1726	7	7q31.1	O15409	605317	This gene encodes a member of the forkhead/winged-helix (FOX) family of transcription factors. It is expressed in fetal and adult brain as well as in several other organs such as the lung and gut. The protein product contains a FOX DNA-binding domain and a large polyglutamine tract and is an evolutionarily conserved transcription factor, which may bind directly to approximately 300 to 400 gene pr…	Rare single gene variant	Studies have found genetic association and rare variants in the FOXP2 gene that are identified with autism. Positive associations have been found in the Chinese Han population and mutations were identified in the Japanese population. However, several other studies have either found no genetic association or no rare genetic variation in the FOXP2 gene identified with autism. Separately, rare varia…	52	4	15737702,28081867,28436202,36284158	6	11894222,12116195,12655497,15998549,21575668,23277129	15108192	12192408	15877281,18052609,18328704,18461604,18972576,18987363,19490899,19907493,22766611,23602712,27009683,27595386,29365100,30478444,31067457
FRG1	FSHD region gene 1	2483	FRG1A, FSG1	4	4q35.2	Q14331	601278	This gene maps to a location 100 kb centromeric of the repeat units on chromosome 4q35 which are deleted in facioscapulohumeral muscular dystrophy (FSHD). It is evolutionarily conserved and has related sequences on multiple human chromosomes but DNA sequence analysis did not reveal any homology to known genes. In vivo studies demonstrate the encoded protein is localized to the nucleolus.	Rare single gene variant	Two de novo postzygotic nonsense variants in the FRG1 gene were identified in a cohort of 360 Spanish ASD probands in AlonsoGonzalez et al., 2021. Subsequent TADA analysis of post-zygotic mutations in the discovery cohort of Spanish ASD probands, as well as in a combined ASD cohort of 2171 trios, identified FRG1 as an ASD candidate gene with a false discovery rate (FDR) < 0.1.	2	0		0		33431980
FRK	fyn-related kinase	2444	GTK, PTK5, RAK	6	6q22.1	P42685	606573	The protein encoded by this gene belongs to the TYR family of protein kinases. This tyrosine kinase is a nuclear protein and may function during G1 and S phase of the cell cycle and suppress growth.	Genetic Association	Genetic association has been found between the FRK gene and autism in two large cohorts (AGRE and ACC) of European ancestry and replicated in two other cohorts (CAP and CART) (Wang et al., 2009).	3	1	22935194	0		19404256
FRMPD4	FERM and PDZ domain containing 4	9758	MRX104, PDZD10, PDZK10	X	Xp22.2	Q14CM0	300838	This gene encodes a multi-domain (WW, PDZ, FERM) containing protein. Through its interaction with other proteins (such as PSD-95), it functions as a positive regulator of dendritic spine morphogenesis and density, and is required for the maintenance of excitatory synaptic transmission.	Rare Single Gene variant	Rare mutations in the FRMPD4 gene have been identified with autism and schizophrenia (Piton et al., 2011). X-exome sequencing of 405 unresolved families with X-linked intellectual disability (XLID) in Hu et al., 2016 identified a maternally-transmitted frameshift variant in the FRMPD4 gene that segregated with XLID in a family in which affected males presented with variable seizures, poor or abse…	8	0		0		20479760		1.91182e+07
FXN	frataxin	2395	CyaY, FA, FARR, FRDA, X25	9	9q21.11	Q16595	606829	This nuclear gene encodes a mitochondrial protein which belongs to the FRATAXIN family. The protein functions in regulating mitochondrial iron transport and respiration. The expansion of intronic trinucleotide repeat GAA from 8-33 repeats to >90 repeats results in Friedreich ataxia (OMIM 229300).	Rare single gene variant	Genome-wide investigation of tandem repeats in 17,231 genomes of families with autism from the Autism Speaks MSSNG project and the Simons Simplex Collection in Trost et al., 2020 identified a rare tandem repeat expansion in the FXN gene (chr9:69036648-69037984 (AAG;AAGGAG)) in eight unrelated ASD probands. This tandem repeat in FXN was observed in more than 0.1% of ASD-affected individuals in thi…	2	0		0		32717741
G3BP2	G3BP stress granule assembly factor 2	9908		4	4q21.1	Q9UN86	620020	Enables RNA binding activity. Involved in positive regulation of stress granule assembly and protein homooligomerization. Located in cytoplasmic stress granule and cytosol.	Rare single gene variant	Two de novo missense variants in the G3BP2 gene have been identified in ASD probands (a p.Leu209Pro missense variant in an ASD proband from the Simons Simplex Collection, and a p.Arg13Trp missense variant in the ASD proband from the Autism Sequencing Consortium) (Iossifov et al., 2014; Satterstrom et al., 2020), while a de novo splice-site variant in this gene was identified in an ASD proband fro…	6	0		0		25363768		35977029
GAB2	GRB2 associated binding protein 2	9846		11	11q14.1	Q9UQC2	606203	This gene is a member of the GRB2-associated binding protein (GAB) gene family. These proteins contain pleckstrin homology (PH) domain, and bind SHP2 tyrosine phosphatase and GRB2 adapter protein. They act as adapters for transmitting various signals in response to stimuli through cytokine and growth factor receptors, and T- and B-cell antigen receptors. The protein encoded by this gene is the pr…	Rare single gene variant	GAB2 was identified as an ASD candidate gene in Wilfert et al., 2021 based on the discovery of private likely gene-disruptive (LGD) variants in this highly constrained (pLI 0.99) gene that were exclusively transmitted to four ASD probands in four independent families. A de novo missense variant in this gene had previously been identified in an ASD proband from the Autism Sequencing Consortium (Sa…	2	0		0		34312540
GABBR1	gamma-aminobutyric acid type B receptor subunit 1	2550	GABABR1-3, GB1, GPRC3A,GABBR1	6	6p22.1	Q9UBS5	603540	This gene encodes a receptor for gamma-aminobutyric acid (GABA), which is the main inhibitory neurotransmitter in the mammalian central nervous system. This receptor functions as a heterodimer with GABA(B) receptor 2. Defects in this gene may underlie brain disorders such as schizophrenia and epilepsy.	Functional	A potentially deleterious de novo missense variant in the GABBR1 gene was identified in an ASD proband from the Autism Sequencing Consortium in Satterstrom et al., 2020. FENRIR prioritization of a brain-specific enhancer network in Chen et al., 2021 concluded that a de novo ASD-associated intronic variant in the GABBR1 gene (originally identified in Zhou et al., 2019) resided within an ASD-associ…	9	1	32606422	0		31981491		3.36897e+07
GABBR2	gamma-aminobutyric acid type B receptor subunit 2	9568	EIEE59, GABABR2, GPR51, GPRC3B, HG20, HRIHFB2099	9	9q22.33	O75899	607340	The multi-pass membrane protein encoded by this gene belongs to the G-protein coupled receptor 3 family and GABA-B receptor subfamily. The GABA-B receptors inhibit neuronal activity through G protein-coupled second-messenger systems, which regulate the release of neurotransmitters, and the activity of ion channels and adenylyl cyclase. This receptor subunit forms an active heterodimeric complex w…	Functional	De novo mutations in the GABBR2 gene are associated with a form of early-infantile epileptic encephalopathy (EIEE59; OMIM 617904) (EuroEPINOMICS-RES Consortium 2014; Hamdan et al., 2017), as well as with a Rett syndrome-like disorder called neurodevelopmental disorder with poor language and loss of hand skills (NDPLHS; OMIM 617903) (Lopes et al., 2016; Yoo et al., 2017; Vuillaume et al., 2018). O…	14	0		0		25262651
GABRA1	Gamma-aminobutyric acid (GABA) A receptor, alpha 1	2554	ECA4, EIEE19, EJM, EJM5	5	5q34	P14867	137160	This gene encodes a gamma-aminobutyric acid (GABA) receptor. GABA is the major inhibitory neurotransmitter in the mammalian brain where it acts at GABA-A receptors, which are ligand-gated chloride channels. Variants in this gene are associated with epilepsy, childhood absence 4 (ECA4) [MIM:611136] and juvenile myoclonic epilepsy 5 (EJM5) [MIM:611136].	Functional	Significant reduction in GABA(A)-alpha 1, the protein encoded by the GABRA1 gene, has been observed in post-mortem brain tissue from ASD subjects in two separate studies (Fatemi et al., 2009; Crider et al., 2014).	10	0		0		18821008	11992121
GABRA3	Gamma-aminobutyric acid (GABA) A receptor, alpha 3	2556		X	Xq28	P34903	305660	Subunit of the GABA receptor. GABA, the major inhibitory neurotransmitter in the vertebrate brain, mediates neuronal inhibition by binding to the GABA/benzodiazepine receptor and opening an integral chloride channel.	Rare Single Gene variant	A maternally-inherited missense variant in GABRA3 that resulted in skipping of exon 2 of the gene was detected in a male ASD patient (Piton et al., 2012).	3	0		0		23169495		29053855
GABRA4	gamma-aminobutyric acid (GABA) A receptor, alpha 4	2557		4	4p12	P48169	137141	The encoded protein is a subunit of GABA-A receptor. Neurotransmission is predominantly mediated by a gated chloride channel activity intrinsic to the receptor.	Genetic Association	Studies have found genetic association between the GABRA4 gene and autism in the Caucasian and African-American populations.	9	1	16770606	0		16080114	9582073	16091474
GABRA5	gamma-aminobutyric acid type A receptor alpha5 subunit	2558		15	15q12	P31644	137142	GABA is the major inhibitory neurotransmitter in the mammalian brain where it acts at GABA-A receptors, which are ligand-gated chloride channels. This gene encodes for a subunit of GABA-A receptors.	Genetic association	Reduced GABRA5 mRNA and protein levels were observed in post-mortem brain tissue from ASD cases compared to controls (Fatemi et al., 2010). Deletion of GABRA5 in mice resulted in autism-related behaviors including reduced social interactions, reduced ultrasonic vocalizations, and increased self-grooming (Zurek et al., 2016).	10	2	1.53898e+07	4	12092907,16080114,16674551,17957331	20066485		27231709
GABRB1	gamma-aminobutyric acid (GABA) A receptor, beta 1	2560		4	4p12	P18505	137190	The encoded protein is a subunit of the GABA-A receptor. Neurotransmission is predominantly mediated by a gated chloride channel activity intrinsic to the receptor.	Genetic Association	Genetic association has been found between the GABRB1 gene and autism. Positive associations were found in particular through interaction with GABRA4 (Ma et al., 2005) and in families with a positive history of seizures (Collins et al., 2006).	7	2	1.67706e+07	0		16080114	2479580
GABRB2	gamma-aminobutyric acid type A receptor subunit beta2	2561	ICEE2	5	5q34	P47870	600232	The gamma-aminobutyric acid (GABA) A receptor is a multisubunit chloride channel that mediates the fastest inhibitory synaptic transmission in the central nervous system. This gene encodes GABA A receptor, beta 2 subunit. Heterozygous mutations in this gene are responsible for infantile or early childhood epileptic encephalopathy-2 (IECEE2; OMIM 617829), a neurodevelopmental disorder characterize…	Rare single gene variant	Three de novo missense variants in the GABRB2 gene, including one that was predicted to be damaging (defined as MPC 2), were identified in ASD probands from the Simons Simplex Collection and the Autism Sequencing Consortium (Iossifov et al., 2014; Satterstrom et al., 2020), while two protein-truncating variants in this gene were observed in case samples from the Danish iPSYCH study (Satterstrom e…	4	0		0		25363768		31981491
GABRB3	gamma-aminobutyric acid (GABA) A receptor, beta 3	2562	MGC9051	15	15q12	P28472	137192	The encoded protein is a subunit of GABA-A receptor. Neurotransmission is predominantly mediated by a gated chloride channel activity intrinsic to the receptor.	Genetic Association	Rare variants in the GABRB3 gene have been identified with autism (e.g. Cook et al., 1998) and genetic association has been found between GABRB3 and childhood absence epilepsy (CAE) (Urak et al., 2006). As well, a number of studies have found genetic association between the GABRB3 gene and autism (including one that enriched for savant skills). Populations studied include Caucasian, African-Ameri…	46	10	11920158,12092907,12819446,15389768,15952184,16674551,19935738,23934111,24321478,28607477	4	10490705,10490715,24999380,30074174	9545402	8557845	16835263,17983671,20699105,20808828,22769427,25363760,26235986,26401017,26627235,26691832,35383156
GABRG3	gamma-aminobutyric acid type A receptor gamma3 subunit	2567		15	15q12	Q99928	600233	This gene encodes a gamma-aminobutyric acid (GABA) receptor. GABA is the major inhibitory neurotransmitter in the mammalian brain where it acts at GABA-A receptors, which are ligand-gated chloride channels. Chloride conductance of these channels can be modulated by agents such as benzodiazepines that bind to the GABA-A receptor. GABA-A receptors are pentameric, consisting of proteins from several…	Genetic association	Nominal association between the GABRG3 gene and ASD has been observed in a Caucasian cohort (Menold et al., 2001) and, more recently, a Chinese ASD cohort (Wang et al., 2018); however, other studies have failed to show association between this gene and ASD (McCauley et al., 2004; Ma et al., 2005; Tochigi et al., 2007; Kelemenova et al., 2010; Mahdavi et al., 2018). Yang et al., 2017 found associa…	11	3	28607477,30108208,35403940	5	15389768,16080114,17957331,20436377,29725984	12092907
GABRQ	Gamma-aminobutyric acid (GABA) A receptor, theta	55879	THETA	X	Xq28	Q9UN88	300349	The gamma-aminobutyric acid (GABA) A receptor is a multisubunit chloride channel that mediates the fastest inhibitory synaptic transmission in the central nervous system. This gene encodes the theta subunit of the GABA A receptor. The gene is mapped to chromosome Xq28 in a cluster of genes including those that encode the alpha 3 and epsilon subunits of the GABA A receptor. This gene location is a…	Rare Single Gene variant	A maternally-inherited missense variant in GABRQ that resulted in altered splicing of the gene was identified in a female ASD patient (Piton et al., 2012).	3	0		0		23169495
GAD1	Glutamate decarboxylase 1 (brain, 67kDa)	2571	CPSQ1, GAD, SCP	2	2q31.1	Q99259	605363	This gene encodes an enzyme that catalyzes the production of GABA. Mutations in this gene are associated with cerebral palsy, spastic quadriplegic 1 (CPSQ1) [MIM:603513].	Functional	Abnormal expression levels of GAD1 mRNA have previously been observed in cerebellar Purkinje cells and cerebellar interneurons in ASD cases (Yip et al., 2007; Yip et al., 2008). More recently, male GAD1 haploinsufficient mice were reported to have impaired social behavior (Sandhu et al., 2014).	7	0		0		17235515		2.46125e+07
GADD45B	Growth arrest and DNA-damage-inducible, beta	4616	GADD45BETA, MYD118	19	19p13.3	O75293	604948	This gene is a member of a group of genes that respond to environmental stresses by mediating activation of the p38/JNK pathway via binding and activation of MTK1/MEKK4 kinase, which is an upstream activator of both p38 and JNK MAPKs. The function of these genes or their protein products is involved in the regulation of growth and apoptosis.	Functional	Expression profiling of the superior temporal gyrus of six autistic subjects and matched controls revealed differential expression of the GADD45B gene (Garbett et al., 2008). Knockdown of GADD45B in mice and rats resulted in altered long-term contextual fear conditioning and altered juvenile social behaviors, respectively (Leach et al., 2012; Kigar et al., 2015). A de novo missense variant in thi…	4	0		0		18378158		25728234
GALNT10	polypeptide N-acetylgalactosaminyltransferase 10	55568	GALNACT10, PPGALNACT10, PPGANTASE10	5	5q33.2	Q86SR1	608043	This gene encodes a member of the GalNAc polypeptide N-acetylgalactosaminyltransferases. These enzymes catalyze the first step in the synthesis of mucin-type oligosaccharides. These proteins transfer GalNAc from UDP-GalNAc to either serine or threonine residues of polypeptide acceptors.	Genetic association	A cross-trait meta-analysis of genome-wide association studies on schizophrenia (65,967 cases), bipolar disorder (41,653 cases), autism spectrum disorder (46,350 cases), ADHD (55,374 cases) and depression (688,809 cases) identified an intronic SNP in the GALNT10 gene that reached genome-wide significance for ASD following MTAG analysis (P-value 1.09E-08) (Wu et al., 2020). Another intronic SNP in…	7	4	25056061,28540026,28991256,30285260	0		32606422
GALNT13	polypeptide N-acetylgalactosaminyltransferase 13	114805	GalNAc-T13; GalNAcT; GalNAc TRANSFERASE 13; pp-GalNAc-T13	2	2q23.3-q24.1	Q8IUC8	608369	The GALNT13 protein is a member of the UDP-N-acetyl-alpha-D-galactosamine:polypeptide N-acetylgalactosaminyltransferase (GalNAcT; EC 2.4.1.41) family, which initiate O-linked glycosylation of mucins (see MUC3A, MIM 158371) by the initial transfer of N-acetylgalactosamine (GalNAc) with an alpha-linkage to a serine or threonine residue.	Rare Single Gene variant	Rare variants in the GALNT13 gene have been identified with autism (Bucan et al., 2009).	4	0		0		19557195	12407114	18269347
GALNT14	polypeptide N-acetylgalactosaminyltransferase 14	79623	UNQ2434/PRO4994, GALNT15, GalNac-T10, GalNac-T14	2	2p23.1	Q96FL9	608225	This gene encodes a Golgi protein which is a member of the polypeptide N-acetylgalactosaminyltransferase (ppGalNAc-Ts) protein family. These enzymes catalyze the transfer of N-acetyl-D-galactosamine (GalNAc) to the hydroxyl groups on serines and threonines in target peptides. The encoded protein has been shown to transfer GalNAc to large proteins like mucins.	Genetic association	A SNP within the GALNT14 gene showed association in the secondary analyses in a combined AGP GWA sample (Anney et al., 2012).	7	0		0		22843504
GALNT2	polypeptide N-acetylgalactosaminyltransferase 2	2590	GalNAc-T2	1	1q42.13	Q10471	602274	This gene encodes a member of the glycosyltransferase 2 protein family that catalyzes the initial reaction in O-linked oligosaccharide biosynthesis, the transfer of an N-acetyl-D-galactosamine residue to a serine or threonine residue on the protein receptor. Loss of function in GALNT2 has been shown to result in lower high-density lipoproteins in humans, nonhuman primates, and rodents (Khetarpal …	Syndromic	Homozygous loss-of-function variants in the GALNT2 gene were identified in seven individuals from four families presenting with a novel congenital disorder of O-linked glycosylation characterized by global developmental delay, intellectual disability with language deficit, autistic features, behavioral abnormalities, epilepsy, chronic insomnia, white matter changes on brain MRI, and dysmorphic fe…	4	0		0		32293671
GALNT8	polypeptide N-acetylgalactosaminyltransferase 8	26290	GALNAC-T8	12	12p13.32	Q9NY28	606250	This gene encodes a member of the UDP-N-acetyl-alpha-D-galactosamine:polypeptide N-acetylgalactosaminyltransferase (GalNAc-T) family of enzymes. GalNAc-Ts initiate mucin-type O-linked glycosylation in the Golgi apparatus by catalyzing the transfer of GalNAc to serine and threonine residues on target proteins.	Rare single gene variant	CNV analysis of 1,108 ASD cases, 2,458 schizophrenia (SCZ) cases, and 2,095 controls from a Japanese population in Kushima et al., 2018 demonstrated that significant enrichment of exonic CNVs affecting the GALNT8 gene was observed in a combined cohort of ASD and SCZ cases compared to controls [2 CNVs from ASD cases and 5 CNVs from SCZ cases (7 total) vs. 0 CNVs in controls (Odds ratio 9.05, P = 1…	2	0		0		30208311
GAN	Gigaxonin	8139	FLJ38059, GAN1, KLHL16	16	16q23.2	Q9H2C0	605379	This gene encodes a member of the cytoskeletal BTB/kelch (Broad-Complex, Tramtrack and Bric a brac) repeat family. The encoded protein plays a role in neurofilament architecture and is involved in mediating the ubiquitination and degradation of some proteins. Defects in this gene are a cause of giant axonal neuropathy (GAN).	Rare single gene variant	Single nucleotide polymorphism (SNP) array analysis showed a de novo 280 kb deletion on chromosome 16q23.2 involving the GAN gene in a girl with ASD and developmental delay.	3	0		0		22689534
GAP43	Growth associated protein 43	2596	B-50, PP46	3	3q13.31	P17677	162060	The protein encoded by this gene has been termed a 'growth' or 'plasticity' protein because it is expressed at high levels in neuronal growth cones during development and axonal regeneration. This protein is considered a crucial component of an effective regenerative response in the nervous system.	Functional	GAP43(+/-) mice display resistance to change and stress-induced behavioral withdrawal and anxiety, suggesting that GAP43 deficiency leads to the development of a subset of autistic-like behaviors (Zaccaria et al., 2010).	1	0		0		20707874
GAS2	Growth arrest-specific 2	2620	MGC32610	11	11p14.3	O43903	602835	The protein encoded by this gene is a caspase-3 substrate that plays a role in regulating microfilament and cell shape changes during apoptosis. It can also modulate cell susceptibility to p53-dependent apoptosis by inhibiting calpain activity.	Genetic association	In an association study (Weiss et al., 2009), TDT of the initial scan identified two SNPs in the GAS2 gene (rs12293188 and rs16910194) that showed association with ASD in the discovery stage (P=1.2E-05 and 4.2E-05, respectively); combination of case-control association analysis with TDT data resulted in P values of 1.1E-06 and 3.7E-06, respectively. However, neither SNP showed association in the …	1	0		0		19812673
GATM	Glycine amidinotransferase (L-arginine:glycine amidinotransferase)	2628	AGAT, AT, CCDS3	15	15q21.1	P50440	602360	This gene encodes a mitochondrial enzyme that belongs to the amidinotransferase family. This enzyme is involved in creatine biosynthesis, whereby it catalyzes the transfer of a guanido group from L-arginine to glycine, resulting in guanidinoacetic acid, the immediate precursor of creatine. Mutations in this gene cause arginine:glycine amidinotransferase deficiency (also known as cerebral creatine…	Syndromic	An analysis of the clinical, biochemical, and molecular findings in 27 patients with GAMT deficiency determined that 21 of these patients (78%) were autistic, hyperactive, and self-injurious (Mercimek-Mahmutoglu et al., 2006).	2	0		0		16855203
GBE1	1,4-alpha-glucan branching enzyme 1	2632	APBD, GBE, GSD4	3	3p12.2	Q04446	607839	The protein encoded by this gene is a glycogen branching enzyme that catalyzes the transfer of alpha-1,4-linked glucosyl units from the outer end of a glycogen chain to an alpha-1,6 position on the same or a neighboring glycogen chain. Branching of the chains is essential to increase the solubility of the glycogen molecule and, consequently, in reducing the osmotic pressure within cells. Highest …	Rare single gene variant	Fanjul-Fernandez et al., 2021 studied a large multi-generational family of European ancestry with multiple family members affected with ASD or the broader autism phenotype (BAP) and identified a rare heterozygous missense variant in the GBE1 gene (NM_000158.4:c.176T>C;p.Ile59Thr) that was present in seven of seven individuals with ASD, nine of ten individuals with the BAP and none of the four tes…	4	0		0		34633740
GDA	guanine deaminase	9615	RP11-63P12.1, CYPIN, GUANASE, NEDASIN	9	9q21.13	Q9Y2T3	139260	This gene encodes an enzyme responsible for the hydrolytic deamination of guanine. Studies in rat ortholog suggest this gene plays a role in microtubule assembly.	Rare single gene variant	This gene was originally identified as an ASD candidate gene based on its enrichment in an autism-associated protein interaction module; sequencing of post-mortem brain tissue from 25 ASD cases resulted in the identification of significant non-synonymous variants in this gene with an expected false-positive rate at 0.1, confirming the involvement of this module with autism (Li et al., 2014).	3	1	28540026	0		25549968
GFAP	glial fibrillary acidic protein	2670	ALXDRD	17	17q21.31	P14136	137780	This gene encodes one of the major intermediate filament proteins of mature astrocytes. It is used as a marker to distinguish astrocytes from other glial cells during development. Heterozygous mutations in this gene cause Alexander disease (OMIM 203450), a rare disorder of astrocytes in the central nervous system.	Rare single gene variant	Three de novo missense variants that were predicted to be possibly damaging (defined as 1 MPC 2) were identified in the GFAP gene in ASD probands from the Autism Sequencing Consortium and the Simons Simplex Collection (Satterstrom et al., 2020). TADA analysis of de novo variants from the Simons Simplex Collection and the Autism Sequencing Consortium and protein-truncating variants from iPSYCH in …	1	0		0		31981491
GGNBP2	gametogenetin binding protein 2	79893	DIF-3, DIF3, LCRG1, LZK1, ZFP403, ZNF403	17	17q12	Q9H3C7	612275	May be involved in spermatogenesis.	Rare single gene variant	De novo loss-of-function (LoF) variants in the GGNBP2 gene were identified in an ASD proband from the Autism Sequencing Consortium (De Rubeis et al., 2014) and an ASD proband from a cohort of 262 Japanese trios (Takata et al., 2018). TADA-Denovo analysis using a combined dataset of previously published cohorts from the Simons Simplex Collection and the Autism Sequencing Consortium, as well as the…	3	0		0		25363760		29346770
GIGYF1	GRB10 interacting GYF protein 1	64599	PP3360, GYF1, PERQ1	7	7q22.1	O75420	612064	The protein encoded by this gene may act cooperatively with GRB10 to regulate tyrosine kinase receptor signaling and may increase IGF1 receptor phosphorylation under IGF1 stimulation as well as phosphorylation of IRS1 and SHC1 (by similarity).	Rare single gene variant	Two de novo likely gene-disruptive/protein-truncating variants in the GIGYF1 gene (both frameshift) were identified in ASD probands from the Simons Simplex Collection (PMID 25363768). Additional de novo likely gene-disruptive/protein-truncating variants in GIGYF1 were identified in ASD probands from the SPARK cohort (Feliciano et al., 2019) and the Autism Sequencing Consortium (Satterstrom et al.…	15	1	28472652	0		25363768		35917186
GIGYF2	GRB10 interacting GYF protein 2	26058	GYF2, PARK11, PERQ2, PERQ3, TNRC15	2	2q37.1	Q6Y7W6	612003	This gene contains CAG trinucleotide repeats and encodes a protein containing several stretches of polyglutamine residues. The encoded protein may be involved in the regulation of tyrosine kinase receptor signaling. This gene is located in a chromosomal region that was genetically linked to Parkinson disease type 11, and mutations in this gene were thought to be causative for this disease.	Rare single gene variant	Three de novo variants in the GIGYF2 gene (1 nonsense, 2 missense) have been identified in simplex ASD cases, with no de novo events in this gene observed in 1,786 unaffected siblings from the Simons Simplex Collection (P=3.40 x 10-4) (De Rubeis et al., 2014; Iossifov et al., 2014; Krumm et al., 2015).	9	0		0		25363760		26401017
GLG1	golgi glycoprotein 1	2734	CFR-1, ESL-1, MG-160, MG160	16	16q23.1	Q92896	600753	Binds fibroblast growth factor and E-selectin (cell-adhesion lectin on endothelial cells mediating the binding of neutrophils).	Rare single gene variant	GLG1 was identified as an ASD candidate gene in Wilfert et al., 2021 based on the discovery of private likely gene-disruptive (LGD) variants in this highly constrained (pLI 0.99) gene that were exclusively transmitted to four ASD probands in three independent families.	2	0		0		34312540
GLIS1	GLIS family zinc finger 1	148979		1	1p32.3	Q8NBF1	610378	GLIS1 is a GLI (MIM 165220)-related Kruppel-like zinc finger protein that functions as an activator and repressor of transcription.	Genetic association	Single-marker associations in the GLIS1 gene was identified in a fine-mapping case-control association study in the Taiwanese Han population (Kuo et al., 2015).	3	0		0		26398136
GLO1	glyoxalase I	2739	GLYI	6	6p21.2	Q04760	138750	The encoded protein mediates catalysis and formation of S-lactoyl-glutathione from methylglyoxal and reduced glutathione.	Genetic Association	Genetic association has been found between the GLO1 gene and autism (Junaid et al., 2004; Kovac et al., 2014). However, no genetic association was found between GLO1 and autism in Finnish, Italian and Caucasian-American population cohorts. Separately, genetic association was found between GLO1 and panic disorder without agoraphobia in an Italian population cohort (Politi et al., 2006).	10	2	2.46712e+07	2	1.73464e+07	15386471	10807791	1.62446e+07
GLRA2	glycine receptor, alpha 2	2742		X	Xp22.2	P23416	305990	A ligand-gated channel mediating a chloride-dependent inhibitory neurotransmission	Rare Single Gene variant	A maternally-inherited missense variant in the GLRA2 gene was identified in a female ASD proband in Piton et al., 2011; subsequent functional analysis of this variant in Zhang et al., 2017 demonstrated properties consistent with an overall gain-of-function effect, such as reduced glycine sensitivity and significantly increased inhibitory postsynaptic current (IPSC) rise and decay times. De novo m…	indicating a decrease in synaptic tranmission). Marcogliese et al.	2022 also characterized 13 unrelated individuals with GLRA2 missense variants (8 females with de novo variants and 5 males with maternally-inherited variants); all 13 individuals presented with developmental delay/intellectual disability	and autism spectrum disorder was reported in four (one female	three males)."	17	0		0	20479760	1.70353e+06	19924257,19995593,20106969,26370147,35294868	22511880,22542183,25363768,25533962,28588452,29057625,30374290,31220273,35571374
GNA14	Guanine nucleotide binding protein (G protein), alpha 14	9630		9	9q21.2	O95837	604397	This gene encodes a member of the guanine nucleotide-binding, or G protein family. G proteins are heterotrimers consisting of alpha, beta and gamma subunits. The encoded protein is a member of the alpha family of G proteins, more specifically the alpha q subfamily of G proteins. The encoded protein may play a role in pertussis-toxin resistant activation of phospholipase C-beta and its downstream …	Rare Single Gene variant	This gene was identified as an ASD candidate gene following the identification of a balanced chromosomal abnormality (BCA) leading to gene disruption in an ASD case (Talkowski et al., 2012). This BCA-disrupted gene was also individually implicated by case-control CNV burden or by a minimum of 3 CNVs in neuodevelopmental disorder (NDD) cases with none in controls in a follow-up study in the same r…	1	0		0		22521361
GNAI1	G protein subunit alpha i1	2770	Gi	7	7q21.11	P63096	139310	Guanine nucleotide binding proteins are heterotrimeric signal-transducing molecules consisting of alpha, beta, and gamma subunits. The alpha subunit binds guanine nucleotide, can hydrolyze GTP, and can interact with other proteins. The protein encoded by this gene represents the alpha subunit of an inhibitory complex. The encoded protein is part of a complex that responds to beta-adrenergic signa…	Rare single gene variant	Two de novo missense variants that were predicted to be probably damaging (defined as MPC 2) were identified in the GNAI1 gene in ASD probands from the Simons Simplex Collection and the Autism Sequencing Consortium (De Rubeis et al., 2014; Iossifov et al., 2014), while a protein-truncating variant in this gene was observed in a case sample from the Danish iPSYCH study (Satterstrom et al., 2020). …	4	0		0		25363760		3.19815e+07
GNAS	GNAS complex locus	2778	NESP55 (OLD symbol), XL, AHO, GSA, GSP, POH, XL2, GPSA, NESP, SCG6, GNAS1, PHP1A , PHP1B, GNASXL, NESP55, C20orf45, MGC33735, XLalphas, dJ309F20.1.1, dJ806M20.3. 3	20	20q13.32	O60726	139320	The encoded protein has GTPase activity.	Rare Single Gene variant, Genetic Association	SNPs have been identified in the GNAS gene in a screening of autistic, OCD and ADHD patients (Kim et al., 2000). In addition, a rare mutation in the GNAS gene has been identified in an individual with ASD (Sanders et al., 2012).	9	0		0		10860717	10716699	16831926
GNB1L	guanine nucleotide binding protein (G protein), beta polypeptide 1-like	54584	FKSG1, DGCRK3, GY2, WDR14, WDVCF	22	22q11.21	Q9BYB4	610778	This gene encodes a G-protein beta-subunit-like polypeptide which is a member of the WD repeat protein family. Members of this family are involved in a variety of cellular processes, including cell cycle progression, signal transduction, apoptosis, and gene regulation. This protein contains 6 WD repeats and is highly expressed in the heart. Transcripts from this gene share exons with some transcr…	Rare Single Gene variant	Rare mutations in the GNB1L gene, including a translocation, duplications and missense variants, have been identified in patients with ASD (Chen et al., 2011).	3	1	27876814	0		22095694
GNB2	G protein subunit beta 2	2783	SSS4, SSS4; NEDHYDF	7	7q22.1	P62879	139390	Heterotrimeric guanine nucleotide-binding proteins (G proteins), which integrate signals between receptors and effector proteins, are composed of an alpha, a beta, and a gamma subunit. These subunits are encoded by families of related genes. This gene encodes a beta subunit. Beta subunits are important regulators of alpha subunits, as well as of certain signal transduction receptors and effectors.	Rare single gene variant	Heterozygous mutations in the GNB2 gene are responsible for neurodevelopmental disorder with hypotonia and dysmorphic facies (NEDHYDF; OMIM 619503) (Fukuda et al., 2020; Lansdon et al., 2021; Tan et al., 2021). Tan et al., 2021 identified 12 unrelated individuals with five de novo missense variants in the GNB2 gene; all individuals presented with developmental delay/intellectual disability with v…	5	0		0		34183358
GOLM2	golgi membrane protein 2	113201	H63; CASC4	15	15q15.3	Q6P4E1		The increased expression level of this gene is associated with HER-2/neu proto-oncogene overexpression. Amplification and resulting overexpression of this proto-oncogene are found in approximately 30% of human breast and 20% of human ovarian cancers.	Rare Single Gene variant	Rare variants in the GOLM2 gene (formerly known as the CASC4 gene) have been identified with autism (Pinto et al., 2010).	4	0		0		20531469		21703634
GPC4	glypican 4	2239	K-glypican	X	Xq26.2	O75487	300168	This gene encodes a cell surface proteoglycan that bears heparan sulfate and may be involved in the development of kidney tubules and of the central nervous system.	Rare single gene variant	Previously unreported homozyous variants in the same human accelerated region (HAR) within an intron of the GPC4 gene were identified in individuals affected with ASD and ID from two unrelated consanguineous families; interaction data revealed interactions between this HAR and the GPC4 promoter in adult human brain tissue, and luciferase reporter assays demonstrated that both variants reduced reg…	2	0		0		27667684		29024665
GPC5	glypican 5	2262		13	13q31.3	P78333	602446	Cell surface heparan sulfate proteoglycans are composed of a membrane-associated protein core substituted with a variable number of heparan sulfate chains. Members of the glypican-related integral membrane proteoglycan family (GRIPS) contain a core protein anchored to the cytoplasmic membrane via a glycosyl phosphatidylinositol linkage. These proteins may play a role in the control of cell divisi…	Rare single gene variant	De novo variants in the GPC gene have been identified in ASD probands, including de novo missense variants in probands from the Simons Simplex Collection and the Autism Sequencing Consortium (Kong et al., 2012; De Rubeis et al., 2014; Iossifov et al., 2014; Yuen et al., 216; Yuen et al., 2017; Turner et al., 2017). Functional assessment of the ASD-associated p.Met133Thr missense variant, which wa…	8	0		0		25363768		35294868
GPC6	glypican 6	10082	OMIMD1	13	13q31.3-q32.1	Q9Y625	604404	A member of glycosylphosphatidylinositol-anchored heparan sulfate proteoglycan family with a putative function of cell surface coreceptor for growth factors, extracellular matrix proteins, proteases and anti-proteases.	Rare Single Gene variant	Rare variants in the GPC6 gene have been identified with autism (Pinto et al., 2010). In particular, that study found two individuals with deletions and one individual with a duplication that involve GPC6.	8	1	26314684	0		20531469	1.0329e+07	1.94812e+07
GPD2	glycerol-3-phosphate dehydrogenase 2	2820	GDH2, GPDM, mGPDH	2	2q24.1	P43304	138430	The protein encoded by this gene localizes to the inner mitochondrial membrane and catalyzes the conversion of glycerol-3-phosphate to dihydroxyacetone phosphate, using FAD as a cofactor. Along with GDP1, the encoded protein constitutes the glycerol phosphate shuttle, which reoxidizes NADH formed during glycolysis.	Rare single gene variant	A 25-year-old female patient with intellectual disability, mildly unusual face, and a pervasive developmental disorder was found to carry a compound heterozygous mutation involving the GPD2 gene: a de novo 298 kb deletion containing the NR4A2 and GPD2 genes; and a maternally-inherited missense variant (c.614C>T; p.Pro205Leu) that abolished enzymatic activity (Barge-Schaapveld et al., 2013).	4	1	26398136	0		23554088
GPHN	Gephyrin	10243	GEPH, GPH, GPHRYN, HKPX1	14	14q23.3	Q9NQX3	603930	This gene encodes a neuronal assembly protein that anchors inhibitory neurotransmitter receptors to the postsynaptic cytoskeleton via high affinity binding to a receptor subunit domain and tubulin dimers. In nonneuronal tissues, the encoded protein is also required for molybdenum cofactor biosynthesis. Mutations in this gene may be associated with the neurological condition hyperplexia and also l…	Rare single gene variant	A de novo deletion involving the GPHN gene was identified in an ASD case from a simplex family (Prasad et al., 2012). Screening of 8775 cases with ASD, schizophrenia, or epilepsy and 27,019 controls for GPHN deletions determined that experimentally validated deletions in GPHN were significantly greater in cases than in controls (6/8,775 vs. 3/27,019; Fisher's exact two-sided P=0.009); three of th…	10	0		0		23275889		24561070
GPR139	G protein-coupled receptor 139	124274	GPRg1, PGR3	16	16p12.3	Q6DWJ6		G-protein coupled receptor; transducer	Rare Single Gene variant	Rare mutations in the GPR139 gene have been identified with autism (O'Roak et al., 2011; Sanders et al., 2012).	6	0		0		21572417	1.57776e+07	19525486
GPR37	G protein-coupled receptor 37	2861	EDNRBL, PAELR, hET(B)R-LP	7	7q31.33	O15354	602583	This gene is a member of the G protein-coupled receptor family. The encoded protein contains seven transmembrane domains and is found in cell and endoplasmic reticulum membranes. G protein-coupled receptors are involved in translating outside signals into G protein mediated intracellular effects. This gene product interacts with Parkin and is involved in juvenile Parkinson disease.	Rare single gene variant	Two rare mutations in the GPR37 gene were identified in ASD patients: 1585-1587 ttc del (Del312F) in one Japanese patient and G2324A (R558Q) in one Caucasian patient. In addition, a potential ASD-related GPR37 variant, T589M, was found in 7 affected Caucasian men from five different families (Fujita-Jimbo et al., 2012).	3	0		0		23251443		25977097
GPR85	G protein-coupled receptor 85	54329	SREB, SREB2	7	7q31.1	P60893	605188	This gene encodes an orphan G-protein coupled receptor (GPCR) that is the most conserved GPCR throughout vertebrate evolution and is expressed abundantly in brain structures exhibiting high levels of plasticity, such as the hippocampus. Common variants in this gene have been identified that associate with schizophrenia (Matsumoto et al., 2008) and affect brain function in normal subjects (Radules…	Genetic association, functional	Maternally-inherited missense variants in GPR85 that altered dendritic branching following expression in mouse hippocampal neurons were observed in two unrelated Japanese ASD cases and were not seen in Japanese controls (Fujita-Jimbo et al., 2015). Overexpression of this gene in mice resulted in several behavioral abnormalities, including decreased social interaction and impaired memory (Matsumot…	5	1	18413613	0		25780553
GPRASP2	G protein-coupled receptor associated sorting protein 2	114928	DFNX7, GASP2	X	Xq22.1	Q96D09	300969	The protein encoded by this gene is a member of a family that regulates the activity of G protein-coupled receptors (GPCRs). The encoded protein has been shown to be capable of interacting with several GPCRs, including the M1 muscarinic acetylcholine receptor and the calcitonin receptor.	Rare single gene variant	Deletion of Gprasp2 in mice resulted in autism-like behaviors and abnormal mGluR-mediated synaptic plasticity (Edfawy et al., 2019). Mutations in this gene had previously been identified in a male schizophrenia proband (Piton et al., 2011) and a female ASD proband (Butler et al., 2015).	3	0		0		30926797
GPX1	glutathione peroxidase 1	2876	GSHPX1; MGC14399; MGC88245; GPX1	3	3p21.31	P07203	138320	It functions in the detoxification of hydrogen peroxide	Genetic Association	Genetic association has been found between the GPX1 gene and autism in a US population cohort (Ming et al., 2010).	5	0		0		19195803	1.15452e+07	1.86024e+07
GRB10	growth factor receptor bound protein 10	2887	GRB-IR, Grb-10, IRBP, MEG1, RSS	7	7p12.1	Q13322	601523	The product of this gene belongs to a small family of adapter proteins that are known to interact with a number of receptor tyrosine kinases and signaling molecules. This gene encodes a growth factor receptor-binding protein that interacts with insulin receptors and insulin-like growth-factor receptors. Overexpression of some isoforms of the encoded protein inhibits tyrosine kinase activity and r…	Functional	A number of de novo variants in the GRB10 gene, including two de novo missense variants, have been identified in ASD probands (De Rubeis et al., 2014; Krumm et al., 2015; Turner et al., 2016; Yuen et al., 2016; Yuen et al., 2017; Turner et al., 2017; Guo et al., 2018; Tuncay et al., 2022), while a paternally-inherited and potentially deleterious missense variant in this gene was identified in an …	11	0		0		35840799
GRIA1	glutamate ionotropic receptor AMPA type subunit 1	2890	GLUH1, GLUR1, GLURA, GluA1, HBGR1	5	5q33.2	P42261	138248	Glutamate receptors are the predominant excitatory neurotransmitter receptors in the mammalian brain and are activated in a variety of normal neurophysiologic processes. These receptors are heteromeric protein complexes with multiple subunits, each possessing transmembrane regions, and all arranged to form a ligand-gated ion channel. The classification of glutamate receptors is based on their act…	Rare single gene variant	A recurrent missense variant in the GRIA1 gene (p.Ala636Thr) was originally reported as de novo variants in patients with developmental delay/intellectual disability (De Ligt et al., 2012) and ASD (De Rubeis et al., 2014); the same variant was subsequently identified in three additional patients with a primary diagnosis of ASD (de novo in one case, unknown inheritance in the other two) in Geishek…	11	0		0		25363760		2.86281e+07
GRIA2	glutamate ionotropic receptor AMPA type subunit 2	2891	GLUR2, GLURB, GluA2, GluR-K2, HBGR2	4	4q32.1	P42262	138247	This gene encodes a receptor for glutamate that functions as a ligand-gated ion channel in the central nervous system and plays an important role in excitatory synaptic transmission. L-glutamate acts as an excitatory neurotransmitter at many synapses in the central nervous system. Binding of the excitatory neurotransmitter L-glutamate induces a conformation change, leading to the opening of the c…	Rare single gene variant	A de novo nonsense variant in the GRIA2 gene was observed in an ASD proband from the Autism Sequencing Consortium in De Rubeis et al., 2014, while a de novo missense variant in GRIA2 was observed in an ASD proband from a multiplex family from the ASD: Genomes to Outcome Study cohort in Yuen et al., 2017. Salpietro et al., 2019 reported heterozygous de novo GRIA2 variants in 28 unrelated patients …	11	0		0		25363760		31300657
GRIA3	glutamate ionotropic receptor AMPA type subunit 3	2892	GLUR-C, GLUR-K3, GLUR3, GLURC, GluA3, MRX94, MRXSW	X	Xq25	P42263	305915	Glutamate receptors are the predominant excitatory neurotransmitter receptors in the mammalian brain and are activated in a variety of normal neurophysiologic processes. These receptors are heteromeric protein complexes composed of multiple subunits, arranged to form ligand-gated ion channels. The classification of glutamate receptors is based on their activation by different pharmacologic agonis…	Syndromic	Mutations in the GRIA3 gene are responsible for Wu-type X-linked syndromic intellectual developmental disorder (MRXSW; OMIM 300699); autistic behavior has been observed in a subset of individuals with GRIA3 variants (Wu et al., 2007; Chiyonobu et al., 2007; Guilmatre et al., 2009; Philips et al., 2014). Roy et al., 2021 found that GRIA3 exhibited high expression in the anterodorsal thalamus (AD) …	13	0		0		17989220		35396579
GRID1	Glutamate receptor, ionotropic, delta 1	2894	RP11-93H12.1, GluD1	10	10q23.1-q23.2	Q9ULK0	610659	This gene encodes a subunit of glutamate receptor channels. These channels mediate most of the fast excitatory synaptic transmission in the central nervous system and play key roles in synaptic plasticity.[	Genetic association	Deletions involving the GRID1 gene were found to be over-represented in ASD patients (n=14) compared to controls (n=3) (odds ratio of 5.412, P-value of 0.0031) in a whole-genome CNV study (Glessner et al., 2009). A paternally-inherited deletion involving the GRID1 gene was identified in an ASD case as part of a study using genome-wide SNP array for CNV detection by two distinct algorithms in a Eu…	7	0		0		19404257		24916645
GRID2	glutamate receptor, ionotropic, delta 2	2895	MGC117022, MGC117023, MGC117024	4	4q22.1-q22.2	O43424	602368	Human glutamate receptor delta-2 (GRID2) is a relatively new member of the family of ionotropic glutamate receptors which are the predominant excitatory neurotransmitter receptors in the mammalian brain. GRID2 is a predicted 1,007 amino acid protein that shares 97% identity with the mouse homolog which is expressed selectively in cerebellar Purkinje cells. GRID2 is strongly suggested to have a ro…	Rare Single Gene variant	Rare mutations in the GRID2 gene have been identified with ASD (Schaaf et al., 2011). In particular, that study found two non-synonymous SNPs in GRID2 in 3 of 339 individuals with ASD.	11	1	28540026	0		21624971		2.36119e+07
GRID2IP	Grid2 interacting protein	392862	tcag7.1041, DELPHILIN	7	7p22.1	A4D2P6	610639	This gene encodes a postsynaptic scaffolding protein at the parallel fiber-Purkinje cell synapse, where it may serve to link GRID2 with actin cytoskeleton and various signaling molecules.	Rare single gene variant	This gene was originally identified as an ASD candidate gene based on its enrichment in an autism-associated protein interaction module; sequencing of post-mortem brain tissue from 25 ASD cases resulted in the identification of significant non-synonymous variants in this gene with an expected false-positive rate at 0.1, confirming the involvement of this module with autism (Li et al., 2014).	5	0		0		25549968
GRIK2	glutamate ionotropic receptor kainate type subunit 2	2898	EAA4, GLR6, GLUR6, MGC74427	6	6q16.3	Q13002	138244	Glutamate receptors are the predominant excitatory neurotransmitter receptors in the mammalian brain and are activated in a variety of normal neurophysiologic processes. This gene product belongs to the kainate family of glutamate receptors, which are composed of four subunits and function as ligand-activated ion channels. The subunit encoded by this gene is subject to RNA editing at multiple sit…	Genetic Association	Studies have found genetic association between the GRIK2 gene and autism. Positive associations have been found in the Chinese Han population among others. No association between GRIK2 and autism was found in an Indian population sample, however.	22	4	15389769,20442744,25337070,25477900	1	17712621	11920157	9.10807e+06	16498632,16855092,25549968,34375587
GRIK3	glutamate ionotropic receptor kainate type subunit 3	2899	EAA5, GLR7, GLUR7, GluK3, GluR7a	1	1p34.3	Q13003	138243	Receptor for glutamate that functions as ligand-gated ion channel in the central nervous system and plays an important role in excitatory synaptic transmission. This receptor binds domoate > kainate >> L-glutamate = quisqualate >> AMPA = NMDA.	Genetic association	This gene was originally identified as an ASD candidate gene based on its enrichment in an autism-associated protein interaction module; sequencing of post-mortem brain tissue from 25 ASD cases resulted in the identification of significant non-synonymous variants in this gene with an expected false-positive rate at 0.1, confirming the involvement of this module with autism (Li et al., 2014).	7	2	1.1987e+07	1	15897672	25549968
GRIK4	Glutamate receptor, ionotropic, kainate 4	2900	EAA1, GRIK, GluK4, KA1	11	11q23.3	Q16099	600282	This gene encodes a protein that belongs to the glutamate-gated ionic channel family. Glutamate functions as the major excitatory neurotransmitter in the central nervous system through activation of ligand-gated ion channels and G protein-coupled membrane receptors. The protein encoded by this gene forms functional heteromeric kainate-preferring ionic channels with the subunits encoded by related…	Rare single gene variant	Transgenic mice overexpressing grik4 in the forebrain displayed social impairment, enhanced anxiety, and depressive states, accompanied by altered synaptic transmission, in Aller et al., 2015. Furthermore, a novel de novo probably damaging missense variant in GRIK4 was identified in an ASD proband from the Autism Sequencing Consortium (De Rubeis et al., 2014).	5	0		0		26446216
GRIK5	Glutamate receptor, ionotropic, kainate 5	2901	EAA2, GRIK2, GluK5, KA2	19	19q13.2	Q16478	600283	This gene encodes a protein that belongs to the glutamate-gated ionic channel family and forms functional heteromeric kainate-preferring ionic channels with the subunits encoded by related gene family members.	Rare single gene variant	Three de novo missense variants in the GRIK5 gene have been identified in simplex ASD cases, with no de novo events in this gene observed in 1,786 unaffected siblings from the Simons Simplex Collection (P=0.01) (De Rubeis et al., 2014; Iossifov et al., 2014; Krumm et al., 2015).	10	0		0		25363760		2.6401e+07
GRIN1	Glutamate receptor, ionotropic, N-methyl D-aspartate 1	2902	RP11-350O14.1, GluN1, MRD8, NMDA1, NMDAR1, NR1	9	9q34.3	Q05586	138249	The protein encoded by this gene is a critical subunit of N-methyl-D-aspartate receptors, members of the glutamate receptor channel superfamily which are heteromeric protein complexes with multiple subunits arranged to form a ligand-gated ion channel. These subunits play a key role in the plasticity of synapses, which is believed to underlie memory and learning.	Functional	Decreased social interaction in GRIN1-knockout mice was observed in two separate studies (Gandal et al., 2012; Saunders et al., 2013).	24	0		0		22806213		23441094,24211371,27164704
GRIN2A	glutamate receptor, ionotropic, N-methyl D-aspartate 2A	2903	EPND, FESD, GluN2A, LKS, NMDAR2A, NR2A	16	16p13.2	Q12879	138253	This gene encodes a member of the glutamate-gated ion channel protein family. The encoded protein is an N-methyl-D-aspartate (NMDA) receptor subunit. NMDA receptors are both ligand-gated and voltage-dependent, and are involved in long-term potentiation, an activity-dependent increase in the efficiency of synaptic transmission thought to underlie certain kinds of memory and learning. These recepto…	Genetic Association	Genetic association has been found between the GRIN2A gene and autism in an IMGSAC cohort (Barnby et al., 2005).	55	2	2.34539e+07	0		15830322	2.90413e+06	16630839,16814755,16822975,16862427,23933818,23933819,23933820,26691832,27839871,28242877,30544257,35396579
GRIN2B	glutamate receptor, inotropic, N-methyl D-apartate 2B	2904	NMDAR2B, NR2B, hNR3	12	12p13.1	Q13224	138252	NMDA receptor subtype of glutamate-gated ion channels with high calcium permeability and voltage-dependent sensitivity to magnesium.	Genetic Association	Recurrent mutations in the GRIN2B gene have been identified in multiple individuals with ASD as described below. Myers et al. (2011) found an excess of rare non-synonymous mutations in GRIN2B in both autism and schizophrenia cases (PMID 21383861). O'Roak et al., 2011 identified an ASD proband from a simplex family with a de novo splice-site variant in GRIN2B; three additional de novo loss-of-func…	73	4	22326929,23934111,25337070,25656819	0		21572417	1.13172e+07	20797689,21382392,21383861,23718928,25309323,25363760,26401017,27839871,28377535,29681796,29937144
GRIP1	glutamate receptor interacting protein 1	23426		12	12q14.3	Q9Y3R0	604597	The encoded scaffold protein mediates trafficking and membrane organization of various transmembrane proteins.	Rare Single Gene variant, Genetic Association	Rare variants and genetic association have been found with the GRIP1 gene and autism in AGRE and SCAP cohorts (Mejias et al., 2011). In particular, that study showed convincing higher incidence of missense variants in 480 cases compared to 480 controls. Although segregation within pedigrees was not perfect, the variants were shown to be functional due to altered binding to glutamate receptor 2/3.	14	0		0		21383172	11986669,8643509,9111344	19679075,19949721,20837103,20956289,26109571,26216979
GRK4	G protein-coupled receptor kinase 4	2868	GPRK2L, GPRK4a, IT11,GRK4	4	4p16.3	P32298	137026	This gene encodes a member of the guanine nucleotide-binding protein (G protein)-coupled receptor kinase subfamily of the Ser/Thr protein kinase family. The protein phosphorylates the activated forms of G protein-coupled receptors thus initiating its deactivation. This gene has been linked to both genetic and acquired hypertension. Maurin et al. 2015 found evidence that FMRP negatively regulated …	Rare single gene variant	Rare de novo variants in the GRK4 gene have been identified in ASD probands, including a de novo missense variant (p.Pro385Ala) in a proband from the Simons Simplex Collection (Iossifov et al., 2014; Yuen et al., 2017; Turner et al., 2017). Functional assessment of the ASD-associated p.Pro385Ala missense variant in Drosophila using an overexpression-based strategy in Macrogliese et al., 2022 demo…	6	0		0		25363768		35294868
GRM1	glutamate metabotropic receptor 1	2911	GPRC1A, MGLU1, MGLUR1, SCAR13	6	6q24.3	Q13255	604473	G-protein coupled receptor for glutamate. Ligand binding causes a conformation change that triggers signaling via guanine nucleotide-binding proteins (G proteins) and modulates the activity of down-stream effectors. Signaling activates a phosphatidylinositol-calcium second messenger system. May participate in the central action of glutamate in the CNS, such as long-term potentiation in the hippoc…	Rare single gene variant	A missense/3'UTR variant in the GRM1 gene (rs6923492) associated with ASD in a discovery cohort of 446 German ASD families; however, this association failed to replicate in a combined meta-analysis using a subsample of the Autism Genome Project and a French case/control cohort in addition to the original German discovery cohort (Waltes et al., 2014).	8	1	21962378	0		24442360
GRM4	Glutamate receptor, metabotropic 4	2914	GPRC1D, MGLUR4, mGlu4	6	6p21.31	Q14833	604100	L-glutamate is the major excitatory neurotransmitter in the central nervous system and activates both ionotropic and metabotropic glutamate receptors. Glutamatergic neurotransmission is involved in most aspects of normal brain function and can be perturbed in many neuropathologic conditions. This gene encodes a glutamate receptor whose activity is mediated by a G-protein that inhibits adenylate c…	Functional	Findings in GRM4 knockout mice indicated a function of mGluR4 in maintaining the excitation/inhibition balance, which is of crucial importance for information processing in the brain and the deterioration of these processes in neuropsychological disorders such as autism (Iscru et al., 2013).	1	0		0		23714430
GRM5	glutamate metabotropic receptor 5	2915	GPRC1E, MGLUR5, mGlu5	11	11q14.2-q14.3	P41594	604102	Receptor for glutamate. The activity of this receptor is mediated by a G-protein that activates a phosphatidylinositol-calcium second messenger system and generates a calcium-activated chloride current	Rare single gene variant	A de novo in-frame deletion variant in the GRM5 gene was identified by exome sequencing in an ASD case from the Simons Simplex Collection (Iossifov et al., 2012). Twelve rare variants in the GRM5 gene were identified in a cohort of 290 non-syndromic ASD cases that were not observed in 300 ethnically matched controls in a subsequent study (Kelleher III et al., 2012).	10	1	22138692	0		22542183		2.60521e+07
GRM7	Glutamate receptor, metabotropic 7	2917	GLUR7, GPRC1G, MGLU7, MGLUR7, PPP1R87	3	3p26.1	Q14831	604101	This gene encodes for a G-protein coupled receptor for glutamate. Ligand binding causes a conformation change that triggers signaling via guanine nucleotide-binding proteins (G proteins) and modulates the activity of down-stream effectors, such as adenylate cyclase. Variants in this gene have been shown to associate with schizophrenia, ADHD, and bipolar disorder.	Genetic association	SNPs in GRM7 associated with ASD in a pilot study of Chinese ASD cases (Yang et al., 2013). A de novo exonic deletion in GRM7 was identified in a proband with ASD and hyperactivity; three of the exons within the breakpoint boundaries of this deletion were predicted to be under purifying selection and highly expressed in prenatal brain regions (Liu et al., 2015). A de novo missense variant in GRM7…	17	7	18329248,19351574,19638256,22138692,23295062,24804643,27312574	1	25360607	23201551
GRM8	glutamate receptor, metabotropic 8	2918	GLUR8, mGlu8, GPRC1H, MGLUR8, FLJ41058, MGC126724	7	7q31.33	O00222	601116	The encoded protein has glutamate, GABA-B-like receptor activity.	Genetic Association	Genetic association has been found between the GRM8 gene and autism in an AGRE cohort (Serajee et al., 2003). However, no genetic association was found between GRM8 and autism in a Chinese Han population cohort.	10	1	22138692	1	17955477	12676915	9016353	16280590
GRPR	Gastrin-releasing peptide receptor	2925		X	Xp22.2	P30550	305670	The encoded protein has G-protein coupled receptor activity.	Genetic Association	A rare variant in the GRPR gene has been identified with autism (Ishikawa-Brush et al., 1997). However, no genetic association was found between GRPR and autism in a Japanese population cohort. In addition, no rare variants were found in the GRPR gene during a screen of Rett syndrome patients.	8	0		3	14729406,18393381,9674911	9259269	1671171	1.56706e+07
GSK3B	Glycogen synthase kinase 3 beta	2932		3	3q13.33	P49841	605004	The protein encoded by this gene is a serine-threonine kinase, belonging to the glycogen synthase kinase subfamily. It is involved in energy metabolism, neuronal cell development, and body pattern formation.	Functional	Genetic manipulation of GSK3B in mice has demonstrated its potential role in social behavior. GSK3B knock-in mice exhibited abnormal social preference, showing no significant preference for novel mouse compared to familiar mouse (Mines et al., 2010). Selective deletion of GSK3B in mouse forebrain pyramidal neurons led to anxiolytic and pro-social effects (Latapy et al., 2012).	5	0		0		20300527		2.28263e+07
GSN	gelsolin	2934	RP11-477J21.1, ADF, AGEL, DKFZp313L0718	9	9q33.2	P06396	137350	The protein encoded by this gene binds to the "plus" ends of actin monomers and filaments to prevent monomer exchange. The encoded calcium-regulated protein functions in both assembly and disassembly of actin filaments.	Rare single gene variant	A de novo substitution variant in an intron of the GSN gene was identified in a proband with Asperger syndrome (Awadalla et al., 2010).	3	0		0		20797689
GSTM1	glutathione S-transferase M1	2944	MU, H-B, GST1, GTH4, GTM1, MU-1, GSTM1-1, MGC26563, GSTM1a-1a, GSTM1b-1b	1	1p13.3	P09488	138350	The encoded protein has glutathione transferase activity.	Genetic Association	Genetic association has been found between the GSTM1 gene and autism in a US cohort (Buyske et al., 2006).	3	0		0		16472391	9298582	16829689
GTF2I	general transcription factor IIi	2969	WBS; DIWS; SPIN; IB291; BAP135; BTKAP1; TFII-I; WBSCR6; GTFII-I; FLJ38776	7	7q11.23	P78347	601679	A multifunctional phosphoprotein with roles in transcription and signal transduction.	Rare Single Gene variant	Genetic association of common variants in the GTF2I gene have been associated with autism (Malenfant et al., 2011). In addition, rare variants in the region surrounding GTF2I may be associated with Williams syndrome (Morris et al., 2003).	6	0		0		22048961	1.28658e+07	2.06429e+07
GUCY1A2	guanylate cyclase 1 soluble subunit alpha 2	2977	GC-SA2, GUC1A2	11	11q22.3	P33402	601244	Soluble guanylate cyclases are heterodimeric proteins that catalyze the conversion of GTP to 3',5'-cyclic GMP and pyrophosphate. The protein encoded by this gene is an alpha subunit of this complex and it interacts with a beta subunit to form the guanylate cyclase enzyme, which is activated by nitric oxide.	Genetic association	A SNP within the GUCY1A2 gene showed association in the secondary analyses in a combined AGP GWA sample (Anney et al., 2012).	3	0		0		22843504
H1-4	H1.4 linker histone, cluster member	3008	H1.4, H1E, H1F4, H1s-4,HIST1H1E, RMNS, dJ221C16.5	6	6p22.2	P10412	142220	Histones are basic nuclear proteins responsible for nucleosome structure of the chromosomal fiber in eukaryotes. Two molecules of each of the four core histones (H2A, H2B, H3, and H4) form an octamer, around which approximately 146 bp of DNA is wrapped in repeating units, called nucleosomes. The linker histone, H1, interacts with linker DNA between nucleosomes and functions in the compaction of c…	Syndromic	Heterozygous mutations in the H1-4 gene are responsible for Rahman syndrome (OMIM 617537), a disorder characterized by mild to severe intellectual disability associated with variable somatic overgrowth manifest as increased birth length, height, weight, and/or head circumference (Tatton-Brown et al., 2017). Autism spectrum disorder has been observed in a subset of individuals with H1-4 variants (…	9	0		0		29704315		34788807
H2AZ1	H2A.Z variant histone 1	3015	H2A.Z-1, H2A.z, H2A/z, H2AFZ, H2AZ	4	4q23	P0C0S5	142763	Histones are basic nuclear proteins that are responsible for the nucleosome structure of the chromosomal fiber in eukaryotes. Nucleosomes consist of approximately 146 bp of DNA wrapped around a histone octamer composed of pairs of each of the four core histones (H2A, H2B, H3, and H4). The chromatin fiber is further compacted through the interaction of a linker histone, H1, with the DNA between th…	Genetic association	Brain-specific knockout of the H2AZ1 gene (formerly known as the H2AFZ gene) in mice resulted in enhanced proliferation of neuronal progenitors with reduced neuronal differentiation, abnormal dendrite formation in neurons, and multiple behavioral deficits including deficiencies in social interaction, decreased exploratory activity, and impaired learning and memory (Shen et al., 2017). An intronic…	5	2	2.53921e+07	0		29294103
H2BC11	H2B clustered histone 11	8970	H2B/r, H2BFR, H2BJ, HIST1H2BJ	6	6p22.1	P06899	615044	Histones are basic nuclear proteins that are responsible for the nucleosome structure of the chromosomal fiber in eukaryotes. Two molecules of each of the four core histones (H2A, H2B, H3, and H4) form an octamer, around which approximately 146 bp of DNA is wrapped in repeating units, called nucleosomes. The linker histone, H1, interacts with linker DNA between nucleosomes and functions in the co…	Rare single gene variant	A de novo missense variant in the H2BC11 gene (formerly known as HIST1H2BJ) was identified in an ASD proband from the Simons Simplex Collection in Iossifov et al., 2014, while a de novo nonsense variant in this gene was identified in a Canadian ASD proband in Tammimies et al., 2015. TADA analysis of 4,504 ASD trios and 3,012 unaffected control/siblings trios from trio-based exome/genome sequencin…	3	0		0		25363768		31332282
H4C11	H4 clustered histone 11	8363	H4-16, H4/e, H4C1, H4C12, H4C13, H4C14, H4C15, H4C2, H4C3, H4C4, H4C5, H4C6, H4C8, H4C9, H4F2iv, H4FE, HIST1H4J, dJ160A22.2	6	6p22.1	P62805	602826	Histones are basic nuclear proteins that are responsible for the nucleosome structure of the chromosomal fiber in eukaryotes. Two molecules of each of the four core histones (H2A, H2B, H3, and H4) form an octamer, around which approximately 146 bp of DNA is wrapped in repeating units, called nucleosomes. The linker histone, H1, interacts with linker DNA between nucleosomes and functions in the co…	Rare single gene variant	A de novo missense variant in the H4C11 gene was identified in an ASD proband from the MSSNG cohort (Yuen et al., 2017), while an inherited frameshift variant in this gene was identified in an ASD proband from the iHART cohort (Ruzzo et al., 2019). De novo missense variants in this gene have also been identified in individuals presenting with developmental delay, intellectual disability, dysmorph…	4	0		0		28263302		35202563
H4C3	H4 clustered histone 3	8364	H4-16, H4/g, H4C1, H4C11, H4C12, H4C13, H4C14, H4C15, H4C2, H4C4, H4C5, H4C6, H4C8, H4C9, H4FG, HIST1H4C, dJ221C16.1	6	6p22.2	P62805	602827	Histones are basic nuclear proteins that are responsible for the nucleosome structure of the chromosomal fiber in eukaryotes. Two molecules of each of the four core histones (H2A, H2B, H3, and H4) form an octamer, around which approximately 146 bp of DNA is wrapped in repeating units, called nucleosomes. The linker histone, H1, interacts with linker DNA between nucleosomes and functions in the co…	Syndromic	Tessadori et al., 2022 reported six individuals with de novo missense variants in the H4C3 gene presented with a neurodevelopmental syndrome characterized by intellectual disability and developmental delay; three of these individuals also presented with autism spectrum disorder (ASD). Additional functional assessment of the recurrent H4C3 p.Lys92Gln missense variant, which was observed in three p…	2	0		0		35202563
H4C5	H4 clustered histone 5	8367	H4-16, H4/j, H4C1, H4C11, H4C12, H4C13, H4C14, H4C15, H4C2, H4C3, H4C4, H4C6, H4C8, H4C9, H4FJ, HIST1H4E	6	6p22.2	P62805	602830	Histones are basic nuclear proteins that are responsible for the nucleosome structure of the chromosomal fiber in eukaryotes. Two molecules of each of the four core histones (H2A, H2B, H3, and H4) form an octamer, around which approximately 146 bp of DNA is wrapped in repeating units, called nucleosomes. The linker histone, H1, interacts with linker DNA between nucleosomes and functions in the co…	Rare single gene variant	De novo coding-synonymous variants in the H4C5 gene were identified in ASD probands from the Simons Simplex Collection, the Autism Sequencing Consortium, and the MSSNG cohort (Iossifov et al., 2014; Yuen et al., 2016; Satterstrom et al., 2020), while an inherited frameshift variant in this gene was observed in two ASD-affected siblings from a multiplex family in the iHART cohort (Ruzzo et al., 20…	5	0		0		31398340		35202563
HACE1	HECT domain and ankyrin repeat containing E3 ubiquitin protein ligase 1	57531	SPPRS	6	6q16.3	Q8IYU2	610876	This gene encodes a HECT domain and ankyrin repeat-containing ubiquitin ligase. The encoded protein is involved in specific tagging of target proteins, leading to their subcellular localization or proteasomal degradation. The protein is a potential tumor suppressor and is involved in the pathophysiology of several tumors, including Wilm's tumor. Biallelic variants in HACE1 are responsible for spa…	Rare single gene variant	A de novo missense variant in the HACE1 gene was identified in an ASD proband from the Simons Simplex Collection in Iossifov et al., 2014; functional assessment of this variant by a high throughput Massively Parallel Splicing Assay (MaPSY) in Rhine et al., 2022 demonstrated that this variant disrupted splicing, and this functional effect was further validated by RT-PCR. A de novo in-frame deletio…	8	0		0		25363768		35051175
HCFC1	host cell factor C1	3054	CFF, HCF, HCF-1, HCF1, HFC1, MRX3, PPP1R89, VCAF	X	Xq28	P51610	300019	Involved in control of the cell cycle.	Syndromic	A variant in the 5'UTR of the HCFC1 gene was found to completely segregate with intellectual disability in the MRX3 pedigree. This variant, which resided in the binding site of the transcription factor YY1, abolished YY1 binding and led to increased HCFC1 expression. Two additional unique HCFC1 variants were identified in follow-up exome sequencing of probands from unresolved families affected by…	11	0		0		23000143		24011988
HCN1	Hyperpolarization activated cyclic nucleotide-gated potassium channel 1	348980	BCNG-1, BCNG1, HAC-2,HCN1	5	5p12	O60741	602780	The membrane protein encoded by this gene is a hyperpolarization-activated cation channel that contributes to the native pacemaker currents in heart and neurons. The encoded protein can homodimerize or heterodimerize with other pore-forming subunits to form a potassium channel. Detected in brain, in particular in amygdala and hippocampus.	Rare single gene variant	6 missense variants in the HCN1 gene, 5 of which were de novo in origin and were experimentally shown to alter channel properties, were identified in patients with epileptic encephalopathy; individuals with these variants had clinical features resembling those of Dravet syndrome with progression towards atypical absences, intellectual disability, and autistic features (Nava et al., 2014).	12	1	29483656	0		24747641		2.69662e+07
HDAC3	histone deacetylase 3	8841	HD3, RPD3, RPD3-2	5	5q31.3	O15379	605166	The protein encoded by this gene belongs to the histone deacetylase/acuc/apha family; it has histone deacetylase activity and represses transcription when tethered to a promoter.	Rare single gene variant	The protein encoded by MECP2 interacts with the NCoR/HDAC3 complex; the Rett syndrome-associated missense variant p.Arg306Cys (MECP2R306C) abolishes this interaction (Lyst et al., 2013; Ebert et al., 2013). Knockdown of HDAC3 in the forebrain excitatory neurons of mice resulted in abnormal locomotor coordination, social deficits, and cognitive deficits (Nott et al., 2016). In the same report, Ret…	6	0		0		27428650
HDAC4	histone deacetylase 4	9759	HD4; HDACA; HA6116; HDAC-A;	2	2q37.3	P56524	605314	Regulation of transcription	Syndromic	This gene has been identified with syndromic autism, where a subpopulation of individuals with a given syndrome develop autism. In particular, rare mutations in the HDAC4 gene have been identified with brachydactyly mental retardation syndrome (Williams et al., 2010). Genetic association has been found between the HDAC4 gene and schizophrenia in a Korean population cohort (Kim et al., 2010).	17	2	2.34539e+07	0		20691407	11081517,15537544,16380711	17159145,19131628,20159555,20471694,22753018,30848064
HDAC6	histone deacetylase 6	10013	JM21, HD6	X	Xp11.23	Q9UBN7	300272	Responsible for the deacetylation of lysine residues on the N-terminal part of the core histones (H2A, H2B, H3 and H4). Histone deacetylation gives a tag for epigenetic repression and plays an important role in transcriptional regulation, cell cycle progression and developmental events. In addition to its protein deacetylase activity, plays a key role in the degradation of misfolded proteins	Rare Single Gene variant	A maternally-inherited silent variant in HDAC6 that resulted in partial skipping of exon 3 of the gene was detected in a male ASD patient (Piton et al., 2012).	7	0		0		23169495
HDAC8	histone deacetylase 8	55869	CDA07, CDLS5, HD8, HDACL1, MRXS6, RPD3, WTS	X	Xq13.1	Q9BY41	300269	The protein encoded by this gene belongs to class I of the histone deacetylase family. It catalyzes the deacetylation of lysine residues in the histone N-terminal tails and represses transcription in large multiprotein complexes with transcriptional co-repressors.	Syndromic	Mutations in the HDAC8 gene are responsible for a form of Cornelia de Lange syndrome (Cornelia de Lange syndrome-5; OMIM 300882) (Deardorff et al., 2012; Harakalova et al., 2012; Kaiser et al., 2014; Ansari et al., 2014). A comparison of the primary clinical findings in individuals with molecularly confirmed Cornelia de Lange syndrome in Kline et al., 2018 determined that 20-49% of individuals wi…	9	0		0		22885700		29995837
HDAC9	histone deacetylase 9	9734	HD7, HD7b, HD9, HDAC, HDAC7, HDAC7BB, HDAC9FL, HDRP, MITR,HDAC9	7	7p21.1	Q9UKV0	606543	Histones play a critical role in transcriptional regulation, cell cycle progression, and developmental events. Histone acetylation/deacetylation alters chromosome structure and affects transcription factor access to DNA. The protein encoded by this gene has sequence homology to members of the histone deacetylase family. This gene is orthologous to the Xenopus and mouse MITR genes. The MITR protei…	Rare single gene variant	HDAC9 was identified as an ASD candidate gene in Wilfert et al., 2021 based on the discovery of private likely gene-disruptive (LGD) variants in this highly constrained (pLI 0.99) gene that were exclusively transmitted to three ASD probands in three independent families and its interconnectedness with other ASD candidate genes in protein-protein interaction (PPI) networks in this report. Two de n…	5	0		0		34312540
HDC	histidine decarboxylase	3067		15	15q21.2	P19113	142704	This gene encodes a member of the group II decarboxylase family and forms a homodimer that converts L-histidine to histamine in a pyridoxal phosphate dependent manner. Histamine regulates several physiologic processes, including neurotransmission, gastric acid secretion,inflamation, and smooth muscle tone.	Functional	Functional studies in mouse models have demonstrated the role of the HDC gene in multiple facets of behavior, including some related to autism spectrum disorder. Both heterozygous and homozygous Hdc knockout mice showed increased motor stereotypic behavior after amphetamine administration compared to wildtype; stereotypic behavior was more marked in homozygous mice compared to heterozygous mice (…	9	0		0		24411733		28117842
HDLBP	high density lipoprotein binding protein	3069	HBP, PRO2900, VGL	2	2q37.3	Q00341	142695	The protein encoded by this gene binds high density lipoprotein (HDL) and may function to regulate excess cholesterol levels in cells. The encoded protein also binds RNA and can induce heterochromatin formation.	Multigenic CNV	De novo missense variants that were predicted in silico to be damaging were observed in the HDLBP gene in an ASD proband from the Simons Simplex Collection (O'Roak et al., 2012) and an ASD proband from the Autism Sequencing Consortium (De Rubeis et al., 2014). TADA-Denovo analysis using a combined dataset of previously published cohorts from the Simons Simplex Collection and the Autism Sequencing…	6	0		0		22495309		29346770
[truncated: 850 more rows]

## Sheet: Cbr ASD genes
from Menashe et al (2013) PLoS Comput Biol 9(7): e1003128. doi:10.1371/journal.pcbi.1003128
[truncated: 85 more rows]

## Sheet: ASD genes in PC dev
from Clifford et al (2019) Sci Rep (2019) 9:485 | DOI:10.1038/s41598-018-37284-1
[truncated: 61 more rows]

## Sheet: ROR targets with neuro funct 
From Sarachana & Hu (2013) Mol Autism 4:14
[truncated: 68 more rows]

## Sheet: CHiP RORa targets
From Sarachana & Hu (2013) Mol Autism 4:14
[truncated: 2,766 more rows]

[truncated: 1 more sheets: SFARI ,ROR, PC dev, Cbr ASD]
